# Supplementary material for: Independent association of weight-adjusted waist index with asthma in U.S. adolescents: Mediating roles of eosinophil percentage, total cholesterol, and HDL cholesterol
Source: PLoS One. 2025 Jul 31;20(7):e0328796. doi: 10.1371/journal.pone.0328796 (PMC12312917; doi:10.1371/journal.pone.0328796)
Supplement: S1 File — ZIP file containing: (1) Supplementary Tables S1-S8 (PDF), (2) Asthma study dataset (Excel: asthma_dataset.xlsx), (3) Data analysis code (R script: analysis_code.R). (ZIP) [file pone.0328796.s001.zip]

Archive with 10 entries (10 files):
- (1)S1_Table.pdf
- (10)analysis_code.R
- (2)S2_Table.pdf
- (3)S3_Table.pdf
- (4)S4_Table.pdf
- (5)S5_Table.pdf
- (6)S6_Table.pdf
- (7)S7_Table.pdf
- (8)S8_Table.pdf
- (9)asthma_dataset.xlsx
