# Supplementary material for: Independent association of weight-adjusted waist index with asthma in U.S. adolescents: Mediating roles of eosinophil percentage, total cholesterol, and HDL cholesterol
Source: PLoS One. 2025 Jul 31;20(7):e0328796. doi: 10.1371/journal.pone.0328796 (PMC12312917; doi:10.1371/journal.pone.0328796)
Supplement: S1 File — ZIP file containing: (1) Supplementary Tables S1-S8 (PDF), (2) Asthma study dataset (Excel: asthma_dataset.xlsx), (3) Data analysis code (R script: analysis_code.R). (ZIP) [file pone.0328796.s001.zip › (10)analysis_code.R]

library(nhanesR)
library(reshape2)
library(survival)
library(rms)
library(survey)
setwd('D:///RRR')
x1 <- db_demo(years=2017:2020,Year=T,ageyr = 'age',sex=T,eth1 = 'race',edu=T,marital = T,
              poverty = 'PIR',wtmec2yr = 'nhs_wt')
x1$nhs_wt<-1/2*x1$nhs_wt
x2<-db_bodyMeasure(data = x1,BMI_kg.m2 = 'BMI',waist_circumference_cm = 'WC')
x3<-diag_smoke(data = x2)
x4<-db_drtot(data = x3,day = c(1,2),fun = 'mean',alcohol_g = T)
x5<-dex_WorkActivity(data = x4,activity = T)
x6<-diag_preDM(data = x5)
x7<-diag_Hypertension(data = x6,systolic = 130,diastolic = 85,component = T)
x8<-diag_CVD(data = x7)
x11<-diag_viral.hepatitis(data = x8,yes1 = T)
x12<-diag_Pregnant(data = x11)
x13<-db_HemalBiochemistry(data = x12,refrige_triglycerides_mmol.L = T,hdl_cholesterol_mmol.L = 'HDL',fast_glucose_mmol.L = T,HbA1c = T)
x14<-drug_anti.Hyperlipidemic(data = x13)
x15<-drug_anti.Hyperlipidemic(data = x14)
x16<-db_ogtt(data = x15,two_hour_glucose_ogtt_mmol.l = T)
x17<-db_drtot(data = x16,energy_kcal = 'energy')
d1<-drug_anti.Hyperlipidemic(data = x17,take_drug = 'anti.Hyperlipidemic')
d2<-db_cbc(data = d1,lymphocyte_number_1000cells.ul = 'L',Monocyte_number_1000cells.ul = 'M',Segmented_neutrophils_number_1000cells.ul = 'N',Platelet_count_1000cells.uL = 'P')
d2$LHR<-d2$L/d2$HDL
d2$MHR<-d2$M/d2$HDL
d2$NHR<-d2$N/d2$HDL
d2$PHR<-d2$P/d2$HDL
lux<-nhs_tsv('lux',years = 2017:2020)
z<-nhs_read(lux,'LUXSMED:lsm','LUXCAPM:cap','LUAXSTAT:sata',Year = F)


mcq<-nhs_tsv('mcq',years = 2017:2020)
z1<-nhs_read(mcq,'mcq510e:auto',Year = F)


m<-Left_Join(d2,z,z1)


write.csv(x=m,file = 'masldl-ori.csv')


d<-read.csv(file = 'masldlhr.csv')
d$sex<-as.factor(d$sex)
d$race<-as.factor(d$race)
d$marital<-as.factor(d$marital)
d$edu<-as.factor(d$edu)
d$smoke<-as.factor(d$smoke)
d$activity<-as.factor(d$activity)
d$Hypertension<-as.factor(d$Hypertension)
d$DM<-as.factor(d$DM)
#布置分段数据
quantiles1 <- quantile(d$LogLHR, probs = c(0.25,0.5,0.75))
d$c1 <- cut(d$LogLHR, breaks = c(-Inf, quantiles1, Inf), 
            labels = c("Q1", "Q2", "Q3",'Q4'), include.lowest = TRUE)
d$cc1<-as.numeric(d$c1)

quantiles2 <- quantile(d$LogMHR, probs = c(0.25,0.5,0.75))
d$c2 <- cut(d$LogMHR, breaks = c(-Inf, quantiles2, Inf), 
            labels = c("Q1", "Q2", "Q3",'Q4'), include.lowest = TRUE)
d$cc2<-as.numeric(d$c2)

quantiles3 <- quantile(d$LogNHR, probs = c(0.25,0.5,0.75))
d$c3 <- cut(d$LogNHR, breaks = c(-Inf, quantiles3, Inf), 
            labels = c("Q1", "Q2", "Q3",'Q4'), include.lowest = TRUE)
d$cc3<-as.numeric(d$c3)

quantiles4 <- quantile(d$LogPHR, probs = c(0.25,0.5,0.75))
d$c4 <- cut(d$LogPHR, breaks = c(-Inf, quantiles4, Inf), 
            labels = c("Q1", "Q2", "Q3",'Q4'), include.lowest = TRUE)
d$cc4<-as.numeric(d$c4)

nhs<-svy_design(data = d)
#多元回归
svy_uv.logit(design = nhs,y = 'MASLD',x = c('LogLHR','c1','cc1','LogMHR','c2','cc2','LogNHR','c3','cc3','LogPHR','c4','cc4'),round = 3)
svy_uv.logit(design = nhs,y = 'MASLD',x = c('LogLHR','c1','cc1','LogMHR','c2','cc2','LogNHR','c3','cc3','LogPHR','c4','cc4'),round = 3,adjust = c('age','sex','race','marital','edu','PIR'))
svy_uv.logit(design = nhs,y = 'MASLD',x = c('LogLHR','c1','cc1','LogMHR','c2','cc2','LogNHR','c3','cc3','LogPHR','c4','cc4'),round = 3,adjust = c('age','sex','race','marital','edu','PIR','smoke','activity','Hypertension','DM','energy','BMI'))

#RCS

f0<-svyglm(MASLD~rcs(LogNHR,6)+age+sex+race+marital+PIR+edu+smoke+activity+DM+Hypertension+energy+BMI,
           design = nhs,family = quasibinomial())
optimal_nKnots(f0)
r<-RCS(f0,reference = 0.871)
ggplot(r)
getChangepoints(r)

#分段回归与亚组分析
stratum_model(object = nhs,y = 'MASLD',x = 'LogPHR',
              adjust = c('age','race','marital','smoke','activity','PIR',
                         'DM','Hypertension','edu','energy','sex'),
              stratum ='x1',p = T)

#tab1
svy_tableone(design = nhs,cv = c('age','PIR','energy','BMI','lsm','cap','L','M','N','P','HDL','LHR','MHR','NHR','PHR'),
             gv = c('sex','race','marital','edu','smoke','activity','Hypertension','DM','MASLD'),by = 'XWH',c_meanPMse = T,round = 0,g_N = T,total = T)
