# Supplementary material for: Independent association of weight-adjusted waist index with asthma in U.S. adolescents: Mediating roles of eosinophil percentage, total cholesterol, and HDL cholesterol
Source: PLoS One. 2025 Jul 31;20(7):e0328796. doi: 10.1371/journal.pone.0328796 (PMC12312917; doi:10.1371/journal.pone.0328796)
Supplement: S1 File — ZIP file containing: (1) Supplementary Tables S1-S8 (PDF), (2) Asthma study dataset (Excel: asthma_dataset.xlsx), (3) Data analysis code (R script: analysis_code.R). (ZIP) [file pone.0328796.s001.zip › (9)asthma_dataset.xlsx]

## Sheet: asthma_wwi
seqn	sdmvpsu	sdmvstra	age	agec	sex	race	PIR	PIRC	nhs_wt	antiasthmati	energy	protein	fiber	fat	calcium	iron	zinc	wt	wc	wwi	homesmoke	asthma	still	asthmanow	first_age	BMI	family	WBC	Eos	FBG	GGT	TG	TC	HDL
6	2	2	19	2	2	5	1.21	2	3667.46	1	1113.66	24.63	6.24	25.15	382.23	10.59	6.83	59.2	81.6	10.6055	0	0	NA	0	NA	22.56	0	9.6	2	NA	16	0.553	3.83	1.57
8	1	6	13	1	1	3	0.53	1	2946.9	0	6053.58	236.8	36.03	235.92	3074.86	29.48	29.69	40.7	64.1	10.0476	1	0	NA	0	NA	15.51	1	5.4	3.1	4.678	8	0.327	4.06	1.74
11	2	1	15	1	1	3	1.25	2	3227.6	0	5732.6	212.55	27.13	226.63	2109.06	57.35	38.44	65	76.5	9.48866	0	0	NA	0	NA	22	1	5.4	3.7	5.328	20	0.813	3.47	1.02
21	2	3	18	2	1	1	1.8	2	385.08	0	1171.47	48.15	1.74	52.15	399.52	6.36	7.51	112.9	125.7	11.8301	0	0	NA	0	NA	39.76	1	8.1	1.9	4.822	47	1.208	4.11	0.89
22	2	2	13	1	2	2	0.75	1	621.008	0	1049.1	42.89	6.14	38.09	456.5	10.95	10.53	50.9	66.9	9.37707	0	0	NA	0	NA	19.35	1	4.9	1.2	NA	17	0.689	3.88	1.62
23	2	4	12	1	2	2	5	3	533.821	0	1789.03	58.37	6.6	74.31	872.87	9.31	7.23	75	92.6	10.6925	0	0	NA	0	NA	26.23	0	5.1	1.2	5.172	16	1.829	3.96	0.83
26	2	13	14	1	2	1	2.51	2	207.21	0	448.01	2	0.29	9.03	37.37	0.84	0.17	85.6	96.3	10.4085	0	0	NA	0	NA	32.18	0	6.5	1.7	NA	15	1.298	3.7	1.26
28	2	1	18	2	1	3	3.43	3	3454.36	0	2952.68	99.84	14.21	136.9	1381.33	17.26	11.65	62.7	73.4	9.26963	0	0	NA	0	NA	19.44	0	6.6	1.7	5.018	10	0.485	3.72	1.65
31	2	2	15	1	2	1	0.33	1	263.298	0	1503.91	49.59	12.07	40.62	178.27	7.8	3.38	47.5	67.8	9.83746	0	0	NA	0	NA	17.66	1	8.6	0.6	4.206	11	1.332	3.75	1.04
44	2	12	15	1	2	3	5	3	2834.69	0	3751.26	153.6	21.69	152.7	1436.4	50.18	28.21	61.3	76.8	9.80914	0	0	NA	0	NA	23.21	0	7.1	2	4.878	12	0.497	2.74	0.91
49	1	3	12	1	1	1	1.19	2	397.029	0	1246.22	49.12	7.11	50.11	274.22	9.76	5.63	61.5	81.6	10.4053	0	0	NA	0	NA	23.29	0	5.7	7.2	4.872	13	0.914	4.29	1.09
52	1	2	19	2	2	2	2.18	2	1122.51	0	1957.63	72.92	9.69	79.56	883.59	9.82	7.77	57.4	71.7	9.46375	0	0	NA	0	NA	20.98	1	6.1	3.5	NA	8	0.565	3.75	1.44
53	1	4	18	2	2	1	0.18	1	362.655	0	1614.29	77.79	16.4	64.61	773.17	18.41	14.22	70.5	86.5	10.302	1	0	NA	0	NA	27.96	0	9.8	0.6	4.606	16	0.779	3.57	1.29
62	1	2	17	2	2	5	1.8	2	4593.31	0	1877.08	68.36	16.4	79.41	275.65	12.33	7.89	41.5	63.2	9.81054	0	1	0	0	17	17.36	0	5.6	2	5.011	10	0.745	4.16	1.82
68	1	12	19	2	2	1	4.34	3	351.366	0	1669.48	53.13	11.4	43.57	592.06	15.53	7.07	57.8	79	10.3911	0	0	NA	0	NA	23.93	0	8.9	2.8	5.039	11	1.197	3.8	1
72	2	9	15	1	2	2	2.14	2	386.683	0	2177.05	59.24	6.4	70.94	491.61	10.7	7.1	54.1	72	9.7889	0	0	NA	0	NA	18.99	1	NA	NA	NA	NA	NA	NA	NA
74	1	6	13	1	2	1	1.7	2	361.187	0	1423.42	53.42	16.1	47.4	486.05	10.63	11	49.2	68.4	9.75155	0	0	NA	0	NA	19.88	1	7.4	2.1	5.439	10	0.632	3.78	1.26
76	1	13	13	1	2	1	1.13	2	197.975	0	2338.98	58.59	28.21	94.64	1083.17	13.64	8.74	55.6	70.5	9.45479	0	0	NA	0	NA	20.62	1	6.4	0.6	5.044	18	0.565	3.72	1.17
84	2	1	14	1	1	3	3.53	3	3502.72	0	4003.48	152.81	10.66	129.47	1777.25	18.17	24.52	51.1	70.7	9.89029	1	1	1	1	3	18.43	0	5.6	6.2	5.756	9	1.287	3.67	1.22
87	2	10	14	1	2	1	5	3	620.894	0	1155.8	40.09	5.08	68.71	128.77	5.83	5.86	56.8	75.3	9.99127	0	0	NA	0	NA	22.96	1	NA	NA	NA	NA	NA	NA	NA
88	1	12	19	2	2	1	0.74	1	323.439	0	1626.29	46.23	8.73	39.28	886.57	13.94	7.45	42.8	73.8	11.2807	0	0	NA	0	NA	20.84	1	6.4	1.1	5.011	9	0.395	3.7	1.39
91	2	6	17	2	1	3	0.63	1	3005.97	0	1814.16	52.34	12	85.42	790.96	10.55	5.55	122.1	124.8	11.2942	0	1	NA	0	7	36.38	0	7.4	0.9	4.944	25	2.924	4.47	1.11
100	1	5	14	1	2	5	0.12	1	757.735	0	1022.55	37.49	5.68	50.47	245.08	6.65	6.66	66.4	89.8	11.0203	1	0	NA	0	NA	28.44	1	NA	NA	NA	NA	NA	NA	NA
110	1	4	13	1	1	1	0.75	1	644.261	0	2155.97	60.55	15.53	78.31	836.9	10.35	7.97	32.7	56.5	9.8804	0	0	NA	0	NA	15.36	0	6.9	0.7	NA	13	0.869	3.26	1.55
111	1	10	14	1	2	1	1.34	2	343.815	0	979.68	42.69	9.71	26.19	462.32	7.54	6.89	81.3	92.1	10.2144	1	0	NA	0	NA	34.91	1	10.1	1.2	NA	13	0.7	5.28	1.21
112	1	12	16	2	1	1	4.07	3	668.449	0	2237.36	117.04	9.58	81.9	1030.81	18.86	16.01	61.2	73.8	9.43367	0	0	NA	0	NA	21.87	1	5.6	3.3	5.061	22	0.519	4.65	1.64
114	1	9	14	1	1	3	5	3	3759.66	0	1995.17	61.57	8.81	88.69	1052.71	11.94	7.47	83	92.2	10.1203	0	0	NA	0	NA	26.98	0	5.9	1.2	NA	10	0.711	3.23	1.18
124	2	10	15	1	1	1	0.28	1	427.003	0	1911.14	65.57	3.17	80.6	930.41	15.3	16.38	54.5	71	9.61745	0	0	NA	0	NA	19.45	1	9.3	2.7	NA	19	1.197	2.92	1.08
138	1	13	14	1	2	1	4.32	3	326.6	0	1090.71	26.11	11.55	37.7	655.11	5.16	3.52	90	99.9	10.5304	0	1	1	1	1	32.82	0	12.3	1.4	NA	12	0.542	3.98	1.31
139	2	8	12	1	2	2	5	3	568.717	0	2189.92	51.53	10.81	90.26	321.4	10.11	7.1	53.9	73.8	10.0522	1	0	NA	0	NA	21.81	1	6.5	0.8	NA	19	0.542	3.44	1.31
140	1	9	12	1	2	5	1.41	2	654.119	0	4541.62	97.93	20.74	87.35	1352.87	40.28	13.47	93.3	94.7	9.80413	0	0	NA	0	NA	32.78	0	2.8	3.6	7.694	12	2.043	2.43	0.73
142	1	8	14	1	2	3	3.6	3	2523.18	0	1810.6	53.68	37.64	19.4	713.27	29.51	8.5	47.6	65.3	9.46476	0	0	NA	0	NA	18.59	0	4.6	1.7	5.695	9	0.892	5.07	1.6
144	1	2	13	1	2	2	1.2	2	903.602	0	2079.93	61.83	28.75	63.79	379.94	18.69	8.18	92.3	95.9	9.982	0	0	NA	0	NA	35.74	1	8.6	1.7	NA	10	0.418	3.13	1.23
145	1	8	16	2	1	3	5	3	2914.04	0	3685.9	173.38	30.87	135.63	1140.11	29.6	21.43	68.9	81	9.75833	0	0	NA	0	NA	21.58	0	10.2	2	5.329	21	0.937	3.8	0.96
146	1	3	14	1	2	1	2.69	2	310.519	0	1299.95	39.79	8.34	47.88	891.01	6.03	5.69	95.2	97	9.94153	1	0	NA	0	NA	33.85	0	5.9	0.6	5.167	17	1.287	3.98	0.89
161	2	10	18	2	1	1	1.68	2	326.516	0	2213.8	82.14	10.22	44.81	1039.74	9.39	9.23	65.1	78.5	9.72925	0	0	NA	0	NA	24.44	0	4.7	4.8	4.061	36	0.926	4.55	1.53
175	1	6	19	2	1	1	1.2	2	339.051	0	1313.48	62.87	6.06	42.54	362.64	9.63	6	95.7	102.7	10.4982	0	0	NA	0	NA	33.99	0	8.8	1.2	NA	26	0.96	3.41	0.96
181	3	1	14	1	1	3	3.97	3	2664.64	0	2384.45	70.66	11.02	53.75	725.58	16.22	9.06	50.8	69.7	9.77915	0	0	NA	0	NA	21.73	1	5.9	1.3	5.035	12	0.847	3.18	1.34
186	3	1	18	2	1	5	1.19	2	3846.48	0	1631.03	84.22	6.08	64.94	281.93	10.83	7.69	57.7	73	9.61026	0	0	NA	0	NA	22.97	0	8.6	17.6	NA	12	0.847	4.11	0.91
196	1	3	19	2	2	1	1.02	2	398.77	0	2980.62	139.06	16.75	135.84	1308.88	31.69	20.96	48.4	78	11.2117	1	0	NA	0	NA	21	0	8.4	0.9	4.811	17	0.519	3.96	1.76
209	1	6	18	2	1	3	5	3	3943.5	0	3328.16	115.94	16.69	149.05	1079.91	17.59	13.42	63.6	79	9.906	0	0	NA	0	NA	22.51	1	6.5	3	5.222	9	1.185	4.11	1.26
213	2	6	18	2	2	1	0.01	1	304.426	0	1553.07	85.34	7.14	54.02	927.95	9.46	6.32	77.3	98.5	11.2033	0	0	NA	0	NA	28.78	1	6.4	0.9	NA	14	1.637	3.98	0.91
219	1	2	16	2	1	5	1.63	2	4470.99	0	2934.3	74.02	9.79	113.09	843.9	18.72	11.81	54.1	69.2	9.40822	0	0	NA	0	NA	17.52	0	4.6	2	NA	15	0.768	3.93	1.22
220	2	7	15	1	2	3	2.41	2	2933.15	0	1271.15	42.16	6.03	37.58	539.33	8.43	3.95	50.9	71.9	10.0779	1	1	1	1	9	19.83	0	7.5	2.5	4.511	6	0.858	4.22	1.45
227	1	4	13	1	2	1	1.47	2	519.344	0	1524.98	66.06	19.3	52.03	604.56	12.31	9.03	48.2	68.4	9.85219	0	0	NA	0	NA	18.88	0	6.9	4.2	NA	11	1.073	5.15	1.85
229	2	10	14	1	2	1	1.44	2	310.447	0	2113.6	57.43	18.02	53.93	506.36	25.78	10.9	36.7	59.2	9.77212	0	0	NA	0	NA	16.82	0	9.3	1.3	4.883	9	0.644	3.49	1.52
231	2	12	12	1	2	4	1.06	2	2709.57	0	2239.44	68.54	17.22	83.92	965.38	13.45	8.02	51.2	71.5	9.99243	0	1	NA	0	2	20.61	0	10.4	7.1	NA	16	0.7	3.96	1.39
243	2	8	19	2	2	3	0.24	1	2916.05	0	1838.59	56.19	5.45	32.11	675.18	12.92	10.38	55.7	78.2	10.478	0	0	NA	0	NA	21.41	0	6.3	2.6	NA	20	0.869	5.04	1.31
244	2	6	18	2	2	4	0.72	1	606.841	0	2646.67	60.13	18.39	79.52	888.66	26.88	12.02	63.4	81.7	10.2607	0	0	NA	0	NA	25.24	0	7	0.2	4.911	21	0.734	5.66	1.53
245	1	4	19	2	1	1	0.9	1	361.96	0	1827.9	77.48	17.03	73.96	882.56	18.37	12.64	86.6	89.5	9.61754	0	0	NA	0	NA	28.47	0	5.7	0.2	NA	20	0.531	3.08	1.09
248	1	6	19	2	2	5	0.55	1	4266.91	0	1492.47	67.88	5.62	42.23	261.34	11.41	5.24	65.8	80.5	9.92391	0	1	1	1	12	24.58	0	9.1	5.6	NA	NA	NA	NA	NA
255	2	13	18	2	2	3	0.06	1	367.253	0	2619.99	75.33	19.65	134.73	1001.24	11.38	12.13	53.3	73	9.99906	0	0	NA	0	NA	19.27	1	7.4	3.4	4.511	13	0.847	4.71	1.5
256	1	4	19	2	1	1	0.83	1	369.291	0	1175.41	60.33	6.08	44.96	831.38	8.07	6.63	85.1	94.9	10.2873	0	0	NA	0	NA	27.38	1	6.7	7.8	NA	26	4.392	4.63	0.86
263	1	4	17	2	2	1	0.48	1	362.024	0	2290.68	57.46	11.44	68.58	780.61	16.92	14.14	58.5	71	9.28283	0	0	NA	0	NA	21.26	1	10.8	0.6	NA	11	0.745	4.06	1.59
277	2	13	18	2	1	1	5	3	325.643	0	1967.96	85.37	12.2	52	886.56	22.49	25.99	64.2	72.2	9.01093	1	0	NA	0	NA	22.11	0	NA	NA	NA	NA	NA	NA	NA
279	2	4	19	2	1	2	2.84	2	517.086	0	2525.51	155.61	10.91	83.37	1298.52	34.65	30.11	68.6	72.3	8.72924	0	0	NA	0	NA	21.17	0	4.9	0.6	NA	11	0.463	4.58	1.67
281	1	12	15	1	2	1	3.59	3	376.866	0	3060.3	64.63	11.76	91.48	613.28	13.86	9.83	53	76.2	10.4669	0	0	NA	0	NA	18.43	1	8.2	1.2	4.544	8	0.474	3.26	1.34
283	2	3	16	2	2	1	3.53	3	315.486	0	9605.76	334.65	64.12	382.99	3426.81	62.03	64.23	46.64	70.8	10.367	1	0	NA	0	NA	18.78	0	7.2	1.3	4.772	15	0.598	3.96	1.93
285	1	7	18	2	2	2	5	3	637.097	0	1609.66	79.15	10.02	63.7	389.29	11.36	8.74	64.6	83.4	10.3765	0	0	NA	0	NA	23.08	0	6.3	5.6	NA	23	0.655	4.11	1.53
294	1	6	15	1	1	1	0.9	1	354.496	0	5486.13	139.77	32.32	190.89	2061.4	50.72	38.24	69.3	78.6	9.44182	0	1	1	1	8	21.06	0	6.4	7.4	4.522	11	0.26	3.41	1.39
295	1	12	14	1	1	1	1.46	2	331.906	0	1803.22	97.25	14.2	72.84	676.98	13.42	17.45	52.3	71.9	9.9421	0	0	NA	0	NA	19.56	1	8.8	0.8	NA	13	0.847	3	1.23
297	1	6	17	2	1	3	1.88	2	3281.43	0	2321.96	102.34	11.47	94.29	1601.97	16.77	14.73	70.7	78.9	9.38355	1	0	NA	0	NA	21.37	1	7.4	1	NA	10	1.344	4.06	1.22
303	2	10	17	2	1	1	2.93	2	736.193	0	3449.24	72.01	21.28	88.39	1181.5	30.03	18.53	60.7	71.6	9.19007	0	0	NA	0	NA	23.3	0	6.9	4	NA	26	0.497	4.34	2.07
312	2	8	15	1	1	3	5	3	2995.72	0	4339.7	67.59	9.34	126.39	1475.41	18.76	8.62	70.2	89.4	10.6701	0	0	NA	0	NA	23.29	1	NA	NA	NA	NA	NA	NA	NA
315	1	7	14	1	1	2	3.26	3	561.993	0	1430.29	28.59	5.54	57.27	399.02	8.27	5.19	71.7	78.2	9.23522	0	0	NA	0	NA	23.98	0	8.7	2.8	NA	15	1.016	4.06	1.11
316	2	6	18	2	1	1	1	2	274.735	0	617.54	9.92	2.2	18.2	84.93	2.32	1.08	57.7	76.8	10.1105	0	0	NA	0	NA	20.04	0	8	1.5	NA	13	0.508	3.26	1.03
323	2	10	15	1	1	3	2.81	2	3913.98	0	2205.27	65.94	11.78	56.36	1066.09	20.17	6.77	63	71.1	8.95776	0	0	NA	0	NA	20.29	0	9.5	4.1	NA	5	0.598	3.49	1.04
327	2	12	16	2	1	3	5	3	2971.83	0	2614.59	107.06	10.52	111.74	1409.15	15.12	10.66	48.6	65.5	9.39557	0	0	NA	0	NA	17.12	1	6.8	2	5.178	13	0.497	3.15	1.31
335	2	8	18	2	1	3	3.71	3	2972.95	0	1357.34	35.25	4.89	27.35	227.04	6.36	5.25	63.8	73.7	9.22693	0	0	NA	0	NA	19.78	0	4.9	1	NA	16	0.7	3.78	1.22
336	1	7	13	1	2	2	0.3	1	570.31	0	1918.14	80.09	5.95	74.11	648.53	13.41	8.2	64.6	78	9.70462	0	0	NA	0	NA	23.67	1	6.3	3.8	NA	17	0.994	3.78	1.06
337	2	11	18	2	2	2	0.36	1	898.086	0	2144.51	79.45	7.45	95.93	352.87	13.02	10.11	58.6	80	10.4506	0	0	NA	0	NA	21.76	0	NA	NA	NA	NA	NA	NA	NA
338	1	12	12	1	1	1	0.74	1	316.544	0	1628.8	74.39	20.57	73.06	343.69	11.61	14.12	42.7	76.4	11.6917	0	0	NA	0	NA	19.92	0	5.4	1.4	5.511	15	0.429	3.83	1.23
341	3	1	16	2	1	3	5	3	2753.66	0	4715.01	206.6	26.74	117.75	3519.43	61.68	60.01	73.4	85.2	9.9447	0	0	NA	0	NA	22.99	0	11.5	1.5	NA	20	0.565	3.57	1.12
343	2	3	13	1	1	1	0.99	1	297.211	0	1825.28	67.35	11.37	70.43	602.28	16.53	9.29	95.84	112.4	11.4813	1	0	NA	0	NA	33.36	0	7.3	3.3	5.317	24	1.671	3.98	0.98
346	1	6	15	1	1	3	1.88	2	3265.18	0	1073.11	58.78	2.57	53.22	69.9	8.52	11.22	70.9	83	9.85723	1	0	NA	0	NA	23.36	1	7.4	0.9	NA	27	3.06	4.73	0.72
348	1	1	13	1	1	3	4.38	3	3360.44	0	1725.98	67.89	15.6	85.55	860.02	18.65	12.17	58.4	72.7	9.51323	0	1	0	0	1	19.24	1	11.9	1	NA	15	0.587	4.27	1.28
362	1	7	13	1	2	2	0.47	1	502.371	0	2115.2	57.08	8.65	73.91	800.26	18.47	7.36	47.2	64.5	9.38834	1	0	NA	0	NA	21.06	0	4.4	1.4	4.367	14	0.813	4.65	1.82
367	1	4	14	1	1	1	5	3	354.924	0	867.7	33.01	2.68	27.89	361.06	9.84	3.35	66.5	80.3	9.84702	0	0	NA	0	NA	23.15	0	6.4	3.5	NA	16	0.79	3.34	1.31
381	2	9	14	1	2	2	4.59	3	427.073	1	1075.81	32.41	11.34	35.68	557	4.38	3.81	44	64.2	9.67851	0	1	1	1	1	16.89	1	6.6	8.4	NA	11	0.644	4.65	1.39
396	2	13	16	2	2	1	3.8	3	361.126	0	2232.76	71.56	23.42	78.47	1063.38	14.55	8.38	48.8	64.5	9.23315	0	0	NA	0	NA	20.26	0	7.1	3.4	5.067	11	0.745	4.58	1.17
398	2	13	16	2	1	1	2.33	2	279.111	1	1767.84	72.82	10.97	85.22	1234.91	10.58	7.85	123.4	126.8	11.4146	0	0	NA	0	NA	39.97	1	10	4.2	NA	21	1.321	4.03	1.21
400	2	11	15	1	1	2	0.54	1	794.747	0	2587.3	104.7	40.55	70.6	1259.96	43.91	23.43	85	79.3	8.60129	0	0	NA	0	NA	25.44	0	5	3.1	4.552	18	0.26	2.66	1.85
405	1	13	14	1	2	1	0.54	1	237.623	0	1075.95	46.7	3.41	39.89	513.55	7.15	5.44	62.5	81.5	10.309	0	0	NA	0	NA	23.84	1	8.6	1.2	NA	12	0.745	4.03	1.68
408	2	1	15	1	2	3	1.15	2	2836.27	0	1767.29	53.82	9.2	70.14	1096.2	19.16	6.36	62	78	9.90601	1	0	NA	0	NA	24.37	0	6.4	1.8	5.028	11	0.768	3.31	1.17
417	2	6	19	2	2	1	1.31	2	275.649	0	3008.34	111.08	23.4	123.06	832.41	20.04	15.65	58.1	87.5	11.4794	0	0	NA	0	NA	22.67	0	5.7	1.5	5.456	10	0.542	4.4	1.39
423	2	6	13	1	2	1	1.5	2	227.754	0	1134.5	33.25	6.44	32.64	571.95	8.12	4.12	48.9	74.2	10.6108	0	0	NA	0	NA	18.98	0	7.3	1	NA	10	0.644	4.03	1.49
433	1	8	12	1	1	3	5	3	2995.71	0	2260.87	68.77	10.3	85.97	1012.18	14.05	8.05	73.3	82.5	9.63611	0	1	1	1	10	23.45	0	4.1	3.5	4.94	11	0.531	2.87	1.08
457	2	2	13	1	2	2	5	3	637.995	0	566.82	3.67	2.42	14.65	64.43	1.25	0.72	64.8	76.9	9.55298	0	0	NA	0	NA	26.87	0	NA	NA	NA	NA	NA	NA	NA
470	2	12	18	2	1	3	5	3	3114.29	1	2618.91	92.85	13.67	114.97	1344.04	14.69	12.75	69.1	85.2	10.2495	0	0	NA	0	NA	23.06	0	7.3	7.3	4.789	16	0.914	4.11	1.14
473	2	2	15	1	2	1	3.59	3	325.213	0	1100.22	47.17	9.94	24.44	163.05	12.72	4.56	58.1	76.2	9.99694	0	0	NA	0	NA	24.5	0	5.4	2.5	5.244	8	0.756	4.01	1.1
479	1	2	17	2	2	2	0.57	1	938.946	0	1827.34	71.19	4.75	89.13	1690.34	6	10.49	53.7	72	9.82529	0	0	NA	0	NA	17.88	0	6.8	3.4	NA	18	1.727	7.29	1.57
487	1	11	12	1	1	3	0.91	1	4276.1	1	4078.05	91.99	20.27	192.49	687.88	26.29	16.62	44.4	64.3	9.64983	1	0	NA	0	NA	18.89	0	8.3	0.9	5.183	11	0.881	3.7	1.47
490	1	1	13	1	1	3	2.49	2	3614.97	0	2276.89	69.04	13.23	69.13	859.32	13.34	13.78	57.6	71	9.35507	1	1	0	0	1	20.9	1	8.4	1.2	NA	12	0.971	4.09	1.17
492	2	5	18	2	2	2	0.4	1	700.076	0	3387.3	96.47	10.7	131.9	1278.2	26.67	25.86	71.3	90	10.6585	1	0	NA	0	NA	25.35	1	12.5	0.9	3.506	17	1.118	5.79	1.76
494	2	10	16	2	1	1	1.5	2	438.157	0	3781.65	148.1	12.82	164.96	3248.49	19.64	24.03	68.2	78.1	9.45712	0	0	NA	0	NA	20.06	1	5.7	4.6	NA	14	0.914	3.47	1.45
502	1	13	12	1	2	5	1.76	2	553.797	0	1843.78	62.43	7.73	86.81	588.58	9.57	9	57.4	73.5	9.70133	0	0	NA	0	NA	24.55	0	5.9	1.6	NA	10	0.519	4.53	1.15
507	2	1	19	2	1	3	2.49	2	3282.44	0	2247.62	105.02	16.28	81.73	1048.94	13.07	17.46	82.7	99.2	10.9083	1	0	NA	0	NA	29.23	0	7.8	2.3	5.044	21	1.118	4.76	1.08
510	1	10	19	2	1	1	2.51	2	345.618	0	1932.89	78.38	8.72	75.63	398.66	11.8	14.29	98.6	107.6	10.8361	0	0	NA	0	NA	31.02	0	9.2	1.5	NA	33	1.118	4.47	0.82
511	1	3	19	2	2	1	1.45	2	346.092	1	2824.3	121.01	11.7	90.79	2109.67	32.56	32.63	70.7	96	11.4173	0	0	NA	0	NA	28.46	0	10.4	NA	4.339	6	4.81	6.28	2.02
518	1	13	12	1	1	2	4.27	3	614.112	1	2005.03	65.95	10.12	70.57	825.04	13.19	7.96	74.8	93.4	10.7993	0	0	NA	0	NA	31.58	0	6.8	1.3	NA	16	0.587	4.34	1.97
523	1	10	15	1	1	1	3.29	3	462.227	0	2869.71	89.22	14.27	154.07	1210.78	22.54	12.35	88.8	102.1	10.8348	1	1	1	1	1	29.4	0	10.1	3.1	NA	15	0.858	2.97	1.05
529	2	7	14	1	2	2	0.53	1	504.957	0	1518.36	31.31	4.13	40.58	517.88	8.05	4.34	60.1	73	9.41642	1	0	NA	0	NA	22.48	1	4.7	3.1	4.417	12	0.542	3.67	1.85
536	2	2	17	2	1	1	5	3	292.792	0	2334.68	111.32	12.65	99.49	1149.52	35.69	29.41	56.5	71.4	9.49891	0	0	NA	0	NA	18.49	0	6.1	0.5	NA	13	0.768	4.32	1.31
540	2	7	16	2	2	2	4.11	3	618.401	0	2490.36	98.77	9.25	87.55	649.15	12.44	9.5	64.3	78.4	9.77711	0	0	NA	0	NA	26.09	0	8.1	2.5	4.867	15	1.095	4.78	1.47
544	2	12	14	1	1	2	0.55	1	639.64	0	6984.14	246.59	21.01	191.91	1919.2	30.56	28.85	52.1	71.5	9.90575	1	0	NA	0	NA	20.51	1	4.4	2.7	5.189	16	0.598	3.72	2.17
546	2	3	19	2	2	1	0.85	1	370.755	0	1333.14	69.94	22.59	23.26	593.26	11.46	6.57	61.74	80.8	10.2832	0	1	0	0	5	23.85	1	7.5	0.6	NA	16	0.745	2.84	1.11
548	2	1	13	1	2	2	0.85	1	502.371	0	2239.61	97.67	13.46	84.11	637.16	16.24	17.71	45.5	59.4	8.80604	1	0	NA	0	NA	18.16	0	7.5	2.4	NA	NA	NA	NA	NA
549	1	4	18	2	1	1	1.6	2	361.96	0	1996	121.4	16.56	86.59	728.32	17.63	17.33	54.5	72.6	9.83418	0	0	NA	0	NA	20.07	0	5.6	2	4.811	16	0.7	3.9	1.57
553	2	4	16	2	1	2	0.85	1	498.776	0	241.83	4.6	0.4	3.4	136.27	0.6	0.72	115	115.5	10.7704	0	1	1	1	1	33.78	0	6.1	6	NA	39	0.824	3.8	1.22
557	2	4	16	2	1	2	2.05	2	559.271	1	532.31	20.79	2.43	15.46	292.2	3.82	2.88	84.6	87.9	9.55661	1	1	1	1	1	27.91	0	6.1	2.8	NA	27	1.389	4.91	1.11
558	2	6	15	1	1	3	4.59	3	3350.71	0	5168.81	121.76	28.79	188.43	1049.34	38.48	12.94	99.4	117.4	11.7754	0	0	NA	0	NA	30.68	0	7.6	1.8	4.95	36	2.823	4.47	0.69
559	2	7	16	2	1	4	0.68	1	2669.12	0	3462.38	99.7	30.15	123.46	1254.6	23.6	13.32	68.8	84.8	10.2235	0	0	NA	0	NA	25.24	1	NA	NA	NA	NA	NA	NA	NA
564	1	9	17	2	2	2	0.4	1	813.932	0	1861.25	79.87	5.91	65.86	541.98	12.03	13.59	99.1	107.6	10.8087	0	0	NA	0	NA	37.58	0	7.6	0.9	NA	46	2.032	5.56	1.18
566	2	12	17	2	1	3	1.17	2	4284.45	0	2579.6	63.89	10.32	118.89	193.09	10.42	5.35	54.3	71.2	9.66229	1	0	NA	0	NA	18.08	1	6.9	1.6	5.806	13	1.298	4.11	1.28
589	2	8	13	1	2	3	4.69	3	2488.42	0	2242.02	66.87	13.1	136.15	1188.03	11.3	7.66	51.9	69.8	9.68884	0	0	NA	0	NA	18.83	0	5.6	2.1	5.561	7	0.802	3.88	1.31
590	2	2	15	1	2	2	0	1	664.768	0	1401.53	40.56	8.14	47.15	480.95	14.41	5.29	46.5	73.5	10.7786	0	0	NA	0	NA	21.7	0	8.4	2.7	4.556	22	0.903	3.9	1.52
591	1	5	18	2	2	1	3.84	3	693.097	0	757.16	5.14	3.83	33.67	125.27	3.92	1.08	58.3	81.1	10.6215	0	0	NA	0	NA	22.55	1	7.1	1.3	4.535	65	0.689	6.23	1.39
594	1	6	14	1	1	3	1.88	2	3265.18	0	3786.8	125.22	19.84	191.46	1985.47	17.12	20.19	67.8	76.5	9.29066	1	0	NA	0	NA	22.45	0	8.9	2.5	NA	21	0.858	4.16	0.95
600	2	7	15	1	1	2	1.41	2	690.017	0	3073.93	104.13	14.78	137.82	1248.09	17.5	17.79	107.3	116	11.1985	0	0	NA	0	NA	35.16	1	12.2	3.3	NA	18	1.75	5.07	1.39
601	2	9	13	1	1	4	0.71	1	2126.88	0	1469.36	61.13	8.52	56.47	344.08	6.94	5.05	34.5	59.9	10.1981	0	0	NA	0	NA	15.86	1	4.4	6.3	4.578	13	0.677	4.78	1.19
604	2	5	12	1	2	2	0.45	1	590.767	0	871.81	30.53	9.57	14.04	219.48	4.41	2.14	46	62	9.1414	1	0	NA	0	NA	19.55	1	5.1	5.7	5.167	9	1.885	3.72	0.87
611	1	6	17	2	2	2	2.7	2	879.662	1	2712.06	99.8	14.13	82.2	1325.03	18.79	8.99	63	76.9	9.68849	0	1	1	1	5	22.75	0	NA	NA	NA	NA	NA	NA	NA
617	1	10	13	1	2	1	2.76	2	488.443	0	1605.97	47.64	11.68	59.5	847.4	14.18	11.41	42	67	10.3383	0	0	NA	0	NA	18.54	0	6.8	1.2	5.272	15	1.885	5.64	1.31
618	2	6	15	1	2	2	3.11	3	726.26	0	1840.31	24.03	4.6	49.89	281.67	3.8	4.49	69.3	77.2	9.27365	0	0	NA	0	NA	22.71	0	4.3	2.3	4.828	8	0.666	5.07	1.47
631	2	6	14	1	1	1	1.13	2	316.317	0	1589.31	53.43	8.44	74.38	893.09	7.73	5.7	57.8	87.6	11.5223	0	0	NA	0	NA	26.39	1	8.4	1.9	NA	16	1.005	5.25	1.52
635	1	1	12	1	2	3	1.2	2	2913.43	0	976.06	35.37	11.57	33.57	223.29	7.48	4.07	44.4	73.5	11.0305	0	1	1	1	2	17.92	1	9.8	1.5	NA	13	0.576	3.78	1.14
638	1	6	15	1	1	1	0.62	1	310.412	0	3451.01	93.71	19.91	115.36	1785.21	19.13	10.22	58.9	75.1	9.78548	0	1	0	0	12	20.4	0	7.4	2.8	NA	9	1.321	3.36	1.39
641	1	4	18	2	1	1	1.34	2	405.233	0	3063.08	80.37	27.89	89.01	1562.2	20.82	16.55	57.6	79	10.4092	0	0	NA	0	NA	18.26	0	7.8	4.3	NA	28	1.682	4.47	1.01
648	1	9	17	2	2	3	2.22	2	3382.51	0	1813.82	51.13	8.47	89.36	625.78	8.32	4.54	62.9	78.5	9.89793	1	0	NA	0	NA	24.03	0	7.3	0.9	NA	10	0.565	3.59	1.59
649	1	4	12	1	1	1	0.31	1	354.427	0	2093.11	58.25	15.33	81.77	927.54	13.67	13.64	48.9	71	10.1532	0	0	NA	0	NA	18.01	1	4.4	3.4	5.711	13	0.655	3.18	1.07
653	1	1	16	2	2	3	5	3	3354.34	0	2693.04	92.8	17.02	127.86	1340.79	15.5	10.98	43.1	65.2	9.93137	0	0	NA	0	NA	16.02	1	7	1.9	4.422	12	0.914	3.34	1.41
657	2	5	17	2	1	2	2.65	2	680.5	0	4021.93	95.13	11.31	89	808.28	13.3	8.94	91.6	95.1	9.93648	0	0	NA	0	NA	31.7	1	7.1	3	NA	26	0.914	3.28	0.93
661	1	4	17	2	1	1	1.79	2	356.332	0	1836.61	73.31	6.76	75.16	1239	25.38	10.57	62.5	73	9.23385	0	0	NA	0	NA	20.34	0	5.9	3.3	4.794	15	0.734	3.34	1.42
673	1	11	13	1	2	5	1.6	2	3618.36	0	2709.3	89.87	12.01	120.94	363.92	13.63	9.67	52.5	79.8	11.0134	1	0	NA	0	NA	21.8	0	10.6	6.8	NA	8	0.689	3.13	1.47
679	1	8	13	1	1	2	4.31	3	653.733	0	1623.56	54.34	8.04	55.68	799.65	13.37	10.74	74.3	76	8.81697	0	0	NA	0	NA	21.64	0	3.7	7.8	4.718	11	0.914	4.71	1.57
696	2	3	12	1	2	1	0.96	1	245.075	0	2021.13	48	17.57	77.49	918.52	8.84	6.58	45.04	66	9.83433	0	0	NA	0	NA	19.62	1	9.4	0.4	NA	10	0.723	4.53	1.7
699	1	7	15	1	2	2	4.99	3	531.223	0	2426.76	86.03	16.35	85.71	1172.01	24.83	13.54	55.5	66	8.85926	0	0	NA	0	NA	19.59	0	6.6	0.5	NA	16	0.858	5.17	1.34
706	1	4	14	1	1	1	0.64	1	372.293	0	1891.01	48.37	5.22	58.28	345.21	7.21	5.58	67	91	11.1174	0	0	NA	0	NA	23.51	0	12.4	1.6	NA	17	0.7	4.09	1.26
707	2	12	13	1	2	2	2.51	2	564.145	0	1813.06	75.35	24.05	69.45	601.19	13.79	10.02	53.8	74.5	10.157	0	0	NA	0	NA	21.97	1	12.8	0.9	NA	18	0.824	4.71	1.67
710	2	3	15	1	1	1	1.23	2	297.211	0	1484.34	46.45	15.57	43.11	646.71	14.81	6.14	130.44	132.1	11.5664	0	0	NA	0	NA	47.74	1	11.4	0.8	NA	52	1.727	6.23	1.45
711	1	3	14	1	2	1	1.92	2	310.979	0	1744.73	42.72	3.65	113.02	396.89	7.2	4.66	53.3	69.9	9.57444	0	0	NA	0	NA	20.33	0	5.7	1.5	4.733	11	0.768	3.75	1.21
712	1	11	17	2	2	5	0.58	1	800.605	0	2227.89	73.09	16.69	80.19	736.05	12.17	9.9	50.1	72.2	10.2004	1	0	NA	0	NA	20.59	0	5.1	3	NA	12	0.745	5.82	1.53
717	1	4	17	2	1	1	0.46	1	361.96	0	1304.57	49.01	6.67	45.99	675.59	8.83	5.04	75.8	85	9.76302	0	0	NA	0	NA	23.06	0	5.1	2.9	5.644	10	1.208	3.59	1.14
722	1	11	19	2	2	3	2.4	2	797.302	0	2763.85	75.58	20.41	121.05	939.77	19.27	12.9	60.5	83.2	10.6966	1	0	NA	0	NA	22.91	1	7.9	1.3	4.733	7	1.287	5.35	1.78
725	2	10	13	1	2	2	0.45	1	809.941	0	3032.07	94.11	8.35	166.73	1576.41	15.26	18.65	107	122.4	11.8329	0	0	NA	0	NA	37.73	1	NA	NA	NA	NA	NA	NA	NA
732	1	3	18	2	2	1	1.31	2	375.293	0	2717.98	124.46	21.2	101.59	1402.8	35.59	20.93	49.9	72.5	10.2633	0	0	NA	0	NA	19.94	1	7.8	7.1	NA	16	1.174	4.24	1.52
733	2	5	15	1	1	1	0	1	286.274	0	1024.25	42.57	8.01	46.38	729.08	16.65	11.5	64.9	82.6	10.2532	1	0	NA	0	NA	23.16	0	NA	NA	NA	NA	NA	NA	NA
738	1	7	16	2	1	2	2.35	2	562.545	0	3271.25	58.63	6.49	147.55	1412.15	6.43	8.89	82.7	84.4	9.28089	1	0	NA	0	NA	26.31	0	5.6	3.1	NA	15	0.576	4.03	1.22
740	1	1	14	1	1	2	1.3	2	553.342	0	2951.6	96.6	12.71	136.99	1037.14	16.61	14.77	54.9	71	9.58235	0	0	NA	0	NA	20.31	0	NA	NA	NA	NA	NA	NA	NA
742	1	7	15	1	1	2	1.07	2	587.827	0	4598.22	145.46	20.8	158.66	2194.76	29.64	20.7	83.6	84.4	9.2308	0	0	NA	0	NA	27.02	0	4.4	6.1	5.078	17	1.423	2.59	1.02
744	3	1	14	1	2	3	5	3	2339.56	0	1483.8	46.18	9.76	51.73	635.4	9.08	5.78	56.5	71.3	9.48561	0	0	NA	0	NA	21.01	1	9	1.7	NA	12	1.185	4.19	1.72
746	2	9	16	2	2	4	0.71	1	2150.96	0	1248.03	43.98	7.05	53.95	415.01	7.16	6.73	44.2	61	9.17527	0	0	NA	0	NA	18	1	8.4	5.1	4.733	10	0.61	4.42	1.19
749	1	6	18	2	2	5	0.12	1	4266.91	0	987.29	56.92	1.64	29.72	67.79	7.09	5.19	62.3	77.6	9.83145	0	0	NA	0	NA	25.4	0	9.4	2.5	NA	8	1.513	3.9	1.23
751	2	12	18	2	1	3	4	3	3063.64	0	3235	104.06	26.26	115.48	1335.83	18.37	22.69	70.7	80.1	9.52627	0	0	NA	0	NA	21.68	1	5.8	0.9	5.428	23	1.231	4.86	1.14
752	2	12	13	1	1	2	2.12	2	640.523	0	1832.63	77.86	7.91	53.13	875.61	12.16	7.29	46.2	66.1	9.7248	1	0	NA	0	NA	18.94	1	7.5	6.6	NA	12	0.7	4.73	1.84
766	1	11	12	1	2	2	1.33	2	584.09	0	2213.31	73.73	21.27	99.86	933.58	10.52	11.93	64.7	76.3	9.48577	0	0	NA	0	NA	25.4	1	8.7	1.6	NA	14	0.384	4.63	1.45
774	1	11	14	1	2	3	4.18	3	3712.26	0	2250.9	87.09	11.06	92.98	963.71	14.33	12.57	53.3	72.1	9.87579	1	1	0	0	11	19.41	1	7.6	1.7	5.061	8	1.14	3.67	1.31
780	1	10	17	2	1	1	1.79	2	346.102	0	1144.32	33.78	2.08	25.88	342.74	5.29	5.47	79.9	92	10.2923	1	0	NA	0	NA	27.81	0	10.3	12.6	5.2	22	0.903	3.78	1.02
790	2	4	16	2	2	4	0.7	1	623.511	0	983.94	26.84	6.04	25.48	269.71	7.4	2.76	75.3	91.2	10.5099	0	0	NA	0	NA	30.47	0	6.3	2.5	NA	10	0.61	3.39	1.11
791	1	9	12	1	2	3	3.59	3	683.524	0	1505.75	48.68	3.7	66.33	733.77	7.05	5.46	44.1	63.2	9.51695	0	0	NA	0	NA	16.54	0	4.1	2.8	5.562	12	0.847	4.47	2.11
795	2	7	12	1	2	4	0.62	1	400.884	0	917.97	10.23	3.61	26.13	181.05	3.29	1.13	38.9	60.3	9.66813	0	1	0	0	10	17.06	0	9.3	1.2	NA	12	1.016	3.7	1.65
798	2	2	15	1	2	1	0.63	1	276.463	0	1278.59	51.54	8.79	22.58	598.64	7.34	6.47	56.8	79.3	10.522	0	0	NA	0	NA	22.05	1	5.9	1.5	4.628	11	0.677	4.09	1.52
805	1	13	16	2	1	1	0.67	1	244.49	0	5425.36	164.46	24.65	251.13	1167.33	22.52	33.69	82.5	83.4	9.18204	0	0	NA	0	NA	24.37	0	12.1	1.6	NA	13	0.576	3.41	1.34
814	1	7	13	1	2	2	1.09	2	518.596	0	2321.4	69.7	13.67	72.44	1195.61	15.41	9.68	56.2	67.6	9.01734	0	0	NA	0	NA	20.69	1	8.2	7.4	NA	23	0.576	3.88	1.17
826	1	10	16	2	1	1	1.78	2	346.102	0	2773.8	134.77	13.62	93.77	799.51	24.26	22.04	72.1	84	9.89263	0	0	NA	0	NA	23.76	0	6.1	2.6	NA	16	2.077	4.24	1.04
833	1	4	17	2	1	1	2.4	2	681.2	0	4573.43	78.38	18.28	108.09	969.78	24.99	15.28	65.7	75	9.25292	0	0	NA	0	NA	18.47	0	5.3	1.6	NA	17	1.389	2.9	1.14
838	2	11	17	2	1	2	0.51	1	717.563	0	1296.66	52.01	9.92	45.53	814.65	5.88	5.97	65.4	76.2	9.4225	1	0	NA	0	NA	21.9	0	5.4	1.1	NA	14	1.389	4.71	1.6
839	1	10	14	1	2	1	1.5	2	480.238	0	1621.63	46.89	6.42	58.21	605.72	9.11	7.21	50.8	69.9	9.80721	0	0	NA	0	NA	21.2	0	4.4	2	4.906	11	0.655	4.11	1.64
843	1	4	14	1	2	1	0.74	1	300.011	0	2433.42	76.9	21.22	118.82	1622.22	9.23	12.07	51.5	73.5	10.242	1	0	NA	0	NA	22.62	0	5.7	1.6	4.883	9	1.061	4.19	1.11
845	1	5	13	1	2	3	2.53	2	3084.55	0	1130.26	32.38	8.03	34.64	678.81	8.77	6.07	74.3	100.3	11.6361	1	0	NA	0	NA	26.71	0	6.7	3.2	5.04	7	1.163	3.78	1.03
849	1	5	14	1	1	3	4.19	3	3918.22	0	2754.17	91.01	21.89	84.69	1493.26	18.87	17.6	35.7	61.5	10.293	1	0	NA	0	NA	15.78	0	5.7	2.4	NA	17	0.452	4.58	1.61
854	1	10	16	2	1	1	2.01	2	302.415	0	771	28.54	3.25	26.66	119.85	4.43	4.75	127.1	121.2	10.7505	0	0	NA	0	NA	42.61	1	7.9	1.4	NA	19	1.502	3.15	1.06
856	2	9	14	1	1	2	1.78	2	452.46	0	1382.17	40.22	5	56.14	652.52	8.2	4.23	76.7	83	9.47721	0	0	NA	0	NA	26.54	0	7.1	1.9	NA	16	0.485	3.93	1.17
857	1	6	16	2	2	1	0.32	1	387.799	0	2047.68	91.04	13.45	64.82	648.13	17.37	12.4	64.6	83.7	10.4138	0	0	NA	0	NA	26.41	0	11.1	1.6	NA	16	2.111	4.24	0.85
866	2	9	15	1	1	3	0.42	1	4158.47	0	2713.87	63.38	12.25	78.22	840.19	10.94	11.09	70.3	78.2	9.32672	1	0	NA	0	NA	22.62	0	8.6	14.1	NA	12	0.677	2.97	1.04
870	2	9	14	1	2	3	0.42	1	3629.7	0	2730.91	79.15	6.05	154.32	1194.48	8.27	8.47	91.7	100.5	10.495	1	0	NA	0	NA	30.36	0	9.9	1.5	NA	8	1.389	4.22	1.25
882	2	5	19	2	1	3	3.88	3	3167.87	0	4105.56	178	22.96	192.77	850.28	25.1	33.13	57.6	72.4	9.53954	0	0	NA	0	NA	19.56	0	5.1	9.1	4.7	13	0.621	4.03	1
901	2	4	14	1	2	2	0.88	1	511.094	0	3191.18	185.9	8.12	154.31	731.29	15.05	22.33	64.7	72.4	9.00091	0	0	NA	0	NA	23.68	0	5.6	1.4	4.744	8	0.531	3.03	1.06
902	1	3	18	2	1	1	1.21	2	456.278	0	3357.02	113.16	18.42	142.28	1151.54	25.17	20.22	76.5	95.6	10.9302	0	0	NA	0	NA	25.18	1	8.4	2	NA	16	0.768	3.78	1.07
904	1	12	12	1	2	3	0.48	1	2963.27	0	1256.04	27.91	9.58	41.53	384.26	8.15	3.44	55	72.1	9.72196	0	0	NA	0	NA	21.14	0	11	1.5	NA	11	0.361	4.5	1.96
911	1	11	17	2	1	3	1.44	2	4397.75	0	1393.62	55.11	2.36	56.2	1292.93	4.76	8.36	71.6	91.3	10.7898	1	0	NA	0	NA	26.01	1	12.2	0.9	NA	25	0.734	4.19	1.45
913	2	1	13	1	1	2	0	1	571.141	0	1915.85	78.23	6.43	44.58	594.73	11.45	10.32	40.3	57.5	9.05765	0	0	NA	0	NA	17.89	0	4.1	10	NA	19	1.784	4.81	1.47
915	1	3	16	2	2	1	2.16	2	406.848	0	1134.92	26.79	5.83	50.26	281.96	4.61	5.56	55.3	72.9	9.80313	0	0	NA	0	NA	22.26	1	4.3	1.8	NA	11	0.373	3.31	0.93
919	2	7	14	1	1	2	1.41	2	688.453	1	2313.01	72.73	13.37	65.32	193.8	10.58	7.58	70.2	79.9	9.53626	0	1	1	1	1	24.99	0	14.5	3.5	NA	10	0.565	3.96	1.56
930	3	1	19	2	1	5	5	3	538.225	0	4032.39	170.78	15.32	126.5	2296.71	17.57	17.57	66.2	76.9	9.45143	1	0	NA	0	NA	23.21	0	6.5	2.5	4.84	15	1.31	3.72	1.44
932	1	2	15	1	1	2	2.07	2	1006.13	0	1030.38	23.75	3.77	26.39	132.72	6.62	3.15	45.8	63.2	9.33866	1	0	NA	0	NA	15.68	0	5.5	6.9	NA	22	1.106	3.34	1.25
937	2	13	19	2	1	1	1	2	246.941	0	1341.27	38.56	23.18	24.84	445.87	17	10	86.3	89.2	9.60195	0	0	NA	0	NA	26.96	0	7	1.3	NA	22	0.508	3.23	1.06
939	1	6	19	2	1	2	1.08	2	769.661	1	2308.33	61.17	10.93	89.1	235.73	12.45	10.62	50.7	69.3	9.73261	1	1	1	1	NA	19.29	0	3.5	5.3	NA	45	0.327	3.59	1.89
942	2	8	17	2	1	1	1.01	2	494.12	0	3673.59	195.93	9.42	173.14	780.84	22.09	21.08	69.4	47.1	5.65381	0	1	0	0	14	24.5	0	9.2	4.4	NA	17	0.452	3.34	1.05
948	1	7	14	1	2	2	3.06	3	490.414	0	2511.44	51.53	15.27	104.18	1184.08	23.44	20.56	57.1	71.5	9.46211	0	0	NA	0	NA	21.65	0	6.7	0.5	NA	19	0.497	4.76	1.42
957	1	1	18	2	2	3	0.09	1	3443.88	0	1661.16	44.9	7.3	52.39	653.32	10.51	5.23	59.2	85.5	11.1123	0	0	NA	0	NA	20.32	0	9.8	0.9	NA	18	0.632	4.34	1.2
979	2	6	18	2	1	1	0.7	1	265.686	0	2295.51	82.81	13.78	60.7	1167.13	8.95	10.9	60.2	77.3	9.9628	1	0	NA	0	NA	21.05	1	11.4	0.4	NA	14	0.429	4.42	1.97
983	2	1	16	2	2	3	1.66	2	3367.25	0	3897.8	109.09	39.41	185.99	2261.27	32.41	19.14	52.8	74	10.1839	0	1	1	1	5	20.45	0	7.1	4.4	NA	19	0.644	4.19	1.45
995	1	8	18	2	1	3	0.79	1	3497.06	0	5580.84	254.06	74.15	243.55	2828.17	31.35	45.28	85.7	88	9.50588	1	0	NA	0	NA	26.78	0	9.1	1.7	3.886	12	1.84	2.95	0.94
1004	1	8	18	2	1	3	5	3	2872.91	0	3922.79	94.96	30.74	139.36	785.14	23.27	11.45	63.9	76.4	9.55747	0	0	NA	0	NA	22.45	1	6.4	3.8	NA	16	0.316	4.19	1.69
1005	2	3	14	1	2	1	1.5	2	310.221	0	1124.13	33.49	16.67	40.21	434.59	6.26	5.45	71.84	83.5	9.85152	0	0	NA	0	NA	26.71	0	7.6	1.3	NA	10	0.542	3.39	1.28
1012	1	4	13	1	1	1	1.02	2	333.972	0	2843.89	81.67	8.09	94.32	1576.96	12.1	9.3	38	67.9	11.0148	0	1	0	0	9	19.22	1	7.1	10.1	NA	13	0.756	3.54	0.91
1014	1	13	18	2	1	1	0.64	1	264.241	0	2191.23	66.05	2.66	57.31	955.79	7.6	8.19	73.3	89.4	10.442	0	0	NA	0	NA	24.1	0	7.4	1.3	NA	14	1.208	4.55	1.11
1019	2	2	16	2	2	1	1.56	2	408.818	0	1872.26	46.3	21.46	82.98	539.64	8.49	7.71	68.4	95.7	11.5713	1	0	NA	0	NA	25.37	1	8.1	0.7	NA	14	1.366	5.48	0.7
1020	2	13	13	1	2	1	0.68	1	207.874	0	2569.71	82.46	10.21	72.02	1711.49	27.29	10.15	41.6	60.8	9.42664	0	0	NA	0	NA	17.01	0	NA	NA	NA	NA	NA	NA	NA
1037	1	7	12	1	2	2	1.73	2	588.104	0	6244.19	152.19	21.7	206.32	1951.21	37.76	29.25	49.5	69.5	9.8783	0	0	NA	0	NA	19.85	0	7.2	1.6	4.833	17	0.7	2.95	1.02
1040	2	11	15	1	1	2	0.59	1	786.106	0	2325.12	93.92	7.41	107.25	984.49	13.09	11.85	77.9	76.8	8.70147	0	0	NA	0	NA	22.69	0	3.9	10.2	NA	10	0.632	2.95	1.44
1042	2	6	16	2	1	1	0.61	1	278.97	0	3396.4	151.78	35.01	115.26	960.24	45.56	24.14	56.7	75.7	10.0532	0	0	NA	0	NA	21.58	0	6.8	2.3	5.139	12	0.892	3.05	1.06
1051	2	5	17	2	1	2	2.05	2	658.547	0	1581.62	74.45	2	48.85	526.18	9.11	13.71	67.5	68.6	8.34973	0	0	NA	0	NA	21.07	0	8.3	3.3	4.1	19	0.316	2.48	1.06
1053	1	3	14	1	1	1	0.25	1	430.663	0	2157.43	58.21	5.75	85.93	586.91	10.27	5.77	56.6	68.7	9.13163	0	0	NA	0	NA	19.94	0	6.3	0.9	NA	19	0.7	3.47	1.05
1060	1	13	16	2	1	1	5	3	344.921	0	3111.41	98	22.38	104.21	2035.78	14.81	14.06	69.7	82.3	9.85788	0	0	NA	0	NA	24.55	0	8.9	3.2	NA	21	0.44	3.54	1.16
1064	1	8	14	1	2	2	0.72	1	599.919	0	420.47	3.29	1.2	3.64	60.15	3	0.62	79.7	87.5	9.80119	0	0	NA	0	NA	27.77	0	3.5	0.8	NA	16	0.587	3.72	1.2
1066	1	7	19	2	1	1	1.42	2	499.479	0	2410.72	103.59	4.99	89.34	638.28	14.55	18.81	68.6	81.1	9.79172	0	0	NA	0	NA	22.97	0	7.8	0.6	6.078	22	0.384	2.28	0.93
1070	2	6	19	2	2	1	4.4	3	293.599	0	2370.76	52.56	12.79	63.77	984.7	9.93	6.24	44.8	65.7	9.81581	0	0	NA	0	NA	17.26	1	7.6	0.6	NA	9	0.892	4.11	1.85
1072	1	2	17	2	2	2	2.59	2	1125.08	0	2435.93	111.53	13.99	95.33	447.53	22.56	9.56	55.6	72.7	9.74983	0	0	NA	0	NA	21.8	1	4.4	2.7	NA	18	1.027	3.34	1.14
1075	2	7	19	2	1	1	0.49	1	227.731	0	653.14	68.45	1.97	30.2	81.69	5.04	8.81	54.6	80.5	10.8943	0	0	NA	0	NA	22.41	1	4.8	2.3	5.567	18	0.756	3.52	1.06
1076	1	11	19	2	1	5	0.36	1	4162.01	0	1688.06	80.25	6.48	57.6	177.67	9.68	14.47	97.1	98.1	9.95542	0	0	NA	0	NA	30.04	0	6.4	1.9	NA	17	0.824	4.37	0.76
1078	1	7	13	1	2	2	0.84	1	531.223	0	1086.44	57.48	4.31	28.96	194.47	8.73	8.72	50.8	69.1	9.69496	1	0	NA	0	NA	22.58	0	6.3	5.2	4.478	17	0.576	4.65	1.8
1079	1	10	16	2	1	1	0.94	1	284.078	0	1907.99	61.41	8.57	66.24	539.77	14.18	10.73	63.6	74.7	9.36682	0	0	NA	0	NA	21.75	0	5.3	2.7	4.878	25	0.689	3.36	1.09
1081	1	4	13	1	2	1	0.18	1	291.059	0	1594.3	35.68	7.15	60.44	741.13	16.7	8.14	69.2	83.4	10.0257	1	0	NA	0	NA	26.76	0	7.8	2.8	4.55	13	0.982	4.42	1.04
1087	3	1	14	1	1	3	1.95	2	2628.72	0	2888.74	89.67	19.32	100.5	1007.2	20.5	10.27	58.8	74.3	9.68947	1	0	NA	0	NA	21.44	0	6.4	2	NA	10	0.711	3.85	1.28
1089	1	12	14	1	2	1	2.38	2	355.63	0	1051.6	38.77	12.96	24.66	886.14	5.33	5.16	77.4	88.5	10.0594	0	0	NA	0	NA	30.2	1	11.7	0.8	NA	17	0.734	3.54	1.1
1094	1	10	18	2	2	1	2.01	2	294.73	0	1373.13	39.71	6.15	41.27	505.96	8.84	4.16	58.8	75.6	9.85901	0	0	NA	0	NA	25.58	1	8.1	0.8	NA	10	0.508	2.84	1.06
1097	2	4	14	1	1	2	0.53	1	590.619	0	4092.69	154.12	47.49	96.01	842.99	35.27	18.64	53.1	66.7	9.15332	0	0	NA	0	NA	17.82	0	7.2	1.6	NA	23	0.61	3.49	1.61
1108	1	11	19	2	1	3	3.53	3	4230.83	0	2575.95	91.03	11.94	98.96	792.82	12.62	11.71	73.3	80.4	9.39083	1	0	NA	0	NA	24.16	0	4.2	7.7	4.922	9	0.395	2.12	1.06
1109	1	1	19	2	1	3	4.4	3	3509.56	0	3347.83	124.77	15.98	97.68	1840.68	34.61	21.81	73.3	81.8	9.55435	0	0	NA	0	NA	23.16	0	4.8	3.7	4.95	34	0.565	3.75	1.06
1121	2	2	15	1	2	2	0.75	1	609.993	0	2366.68	88.31	12.84	115.65	1143.49	16.59	19.12	52.5	66.1	9.12267	0	0	NA	0	NA	19.26	0	5.9	1.6	NA	11	0.542	3.08	1.11
1124	1	1	15	1	2	3	5	3	2900.81	0	1570.79	42.75	8.19	56.38	602.14	12.09	8.07	49.2	71.7	10.222	0	0	NA	0	NA	19.91	1	10.5	1.3	NA	12	1.716	6.85	1.8
1133	2	4	17	2	1	5	2.54	2	540.003	0	1893.53	60.62	16.38	64.31	606.5	12.67	9.48	46.9	62.2	9.08247	1	0	NA	0	NA	17.04	0	9.1	1	5.989	14	0.531	4.06	1.5
1136	1	1	12	1	1	3	4.24	3	3448.47	0	2882.9	103.37	13.24	134.59	1453.48	17.89	15.29	54.8	70	9.45601	0	0	NA	0	NA	17.14	0	5.9	1.7	NA	13	0.655	4.01	1.39
1140	2	6	17	2	1	1	0.02	1	335.793	0	2323.8	66.97	39.62	90.91	920.99	10.6	8.56	64.5	74.2	9.23898	0	0	NA	0	NA	21.21	0	6.6	1.5	NA	17	0.824	3.78	1.31
1142	2	3	13	1	1	1	1.8	2	377.594	0	792.11	29.43	4.28	41.73	238.87	3.88	5.25	55.7	75.3	10.0894	0	0	NA	0	NA	20.84	0	5.4	1	5.433	16	0.666	3.52	1.15
1143	2	7	16	2	1	2	2.01	2	529.504	0	2631.17	75.41	8.77	74.58	526.86	15.3	8.91	124.2	101.4	9.09865	0	0	NA	0	NA	34.12	1	4.5	4.9	5.433	11	0.621	3.28	0.89
1145	2	10	13	1	2	1	2.93	2	596.13	0	2062.48	55.23	6.89	83.07	573.62	13.13	11.56	57.7	83.6	11.0057	0	0	NA	0	NA	25.37	1	7.3	1.5	NA	11	0.948	4.27	1.87
1149	1	6	16	2	2	2	0.61	1	887.027	0	1626.82	45.46	11.5	48.93	561.58	16.22	10	49.9	68.1	9.64044	0	0	NA	0	NA	19.2	1	NA	NA	NA	NA	NA	NA	NA
1152	1	3	17	2	2	1	2.1	2	207.543	0	1791.07	82	10.1	78.85	922.34	10.39	11.17	48.9	80.1	11.4546	0	0	NA	0	NA	18.68	0	8.3	1.1	4.039	7	0.869	5.3	1.96
1156	2	4	16	2	1	2	4.11	3	518.187	0	2633.12	99.58	14.82	81.29	458.86	19	10.03	54.1	65.4	8.89158	0	0	NA	0	NA	17.83	0	14	1.6	NA	29	0.508	3.62	2.11
1159	2	8	19	2	1	3	1.8	2	2972.95	0	3557.61	115.22	35.57	73.67	375.59	29.27	19.46	71.3	79.9	9.46242	1	0	NA	0	NA	21.43	1	6.2	2.2	5.433	34	1.287	5.09	0.8
1160	2	13	18	2	2	1	1.27	2	257.029	0	1919.63	51.72	13.26	67.64	549.21	11.22	6.92	68.5	90.7	10.9588	0	0	NA	0	NA	25.38	1	6.1	4.1	4.878	25	0.587	3.34	1.11
1168	1	8	19	2	2	4	1.9	2	3034.98	0	1912.51	75.39	16.43	66.43	783.06	16.51	6.27	63.2	78.6	9.88699	0	1	0	0	11	23.96	1	7.8	18.7	5.051	10	0.835	4.06	1.38
1174	2	13	12	1	1	1	1.5	2	340.387	0	2346.68	85.86	13.72	114.47	1477.13	22.09	9.57	71.9	89.9	10.6022	0	1	1	1	1	28.33	0	11.3	1.1	NA	13	0.903	3.05	1.18
1181	2	6	14	1	1	1	1.09	2	275.435	0	1762.1	60.96	24.83	35.57	827.37	14.44	9.4	91.4	107.8	11.2758	0	0	NA	0	NA	30.29	0	6.2	3.8	5.728	36	2.36	5.66	0.89
1185	2	7	14	1	1	4	1.76	2	2655.9	0	1847.19	55.12	7.51	47.89	1303.98	9.6	8.89	61.2	85.5	10.9293	0	0	NA	0	NA	23.52	0	12.2	3.1	NA	18	0.587	4.16	1.39
1186	1	6	17	2	2	2	1.08	2	978.382	0	2373.41	86.02	17.72	108.4	467.01	11.82	9.21	49.1	70.5	10.0612	1	0	NA	0	NA	20.89	0	6.1	4.1	NA	31	0.316	4.6	2.28
1187	2	2	12	1	1	3	3.88	3	3195.26	0	2463.5	123.5	9.73	82.73	1082.79	16.44	20.13	45.8	74	10.9345	0	0	NA	0	NA	19.88	0	NA	NA	NA	NA	NA	NA	NA
1188	2	3	14	1	1	1	0.54	1	377.594	0	961.28	55.68	3.6	29.56	692.87	15.11	6.34	43.4	63.5	9.63893	0	0	NA	0	NA	16.68	0	4.4	1.3	NA	14	0.869	3.47	1.19
1193	2	3	17	2	2	1	0.55	1	296.708	0	1577.3	68.82	11.54	50.63	1063.89	24.71	9.14	53.74	77	10.5037	0	0	NA	0	NA	25.18	0	8.6	6.4	5.022	12	0.903	4.78	1.42
1206	1	4	13	1	1	1	0.48	1	365.326	0	3935.94	176.01	33.47	214.12	1757.1	24.07	34.28	42.4	66.2	10.1666	0	0	NA	0	NA	18.92	0	5.7	5.3	NA	13	0.824	4.86	1.46
1208	2	12	19	2	1	2	5	3	630.882	0	2150.68	108.67	15.58	80.61	956.51	15.82	15.21	72.9	76.7	8.98321	0	1	0	0	2	23.8	0	3.8	4.9	4.939	12	0.756	3.47	1.17
1211	2	10	16	2	2	2	0	1	898.817	0	2424.7	75.14	12.26	115.42	281.82	10.92	9.74	79.3	94.8	10.6456	1	0	NA	0	NA	27.25	1	7.5	0.6	NA	9	0.96	4.42	1.56
1213	2	12	17	2	2	2	0.55	1	725.792	1	2072.36	49.33	8.64	89.96	535.67	7.64	5.14	59.1	80.1	10.4193	1	0	NA	0	NA	22.66	0	7.4	2	4.461	32	0.576	4.45	1.28
1216	1	5	16	2	2	1	0.82	1	362.726	0	1598.72	46.96	21.01	59.02	301.9	11.2	8.33	53.4	71.7	9.8118	0	1	0	0	13	23.73	1	7	0.2	5.033	10	0.598	4.29	1.69
1217	1	3	14	1	1	1	0.65	1	407.916	0	3295.63	84.52	18.19	138.14	1104.13	16.59	13.5	61.2	76.7	9.80437	0	0	NA	0	NA	20.83	0	6.9	6.1	NA	14	0.756	3.62	1.39
1222	1	6	17	2	1	1	1.14	2	392.943	0	2622.15	88.98	13.51	101.01	1571.99	30.99	10.08	66.9	75.1	9.18178	0	0	NA	0	NA	22.12	0	7.9	3.3	NA	15	1.016	3.1	1.6
1223	2	4	13	1	2	2	1.25	2	471.831	0	2513.06	98.8	16.56	78.09	1077.73	32.29	10.46	45	66.1	9.85361	0	0	NA	0	NA	17.13	1	7	3.2	NA	19	1.31	3.85	1.28
1224	2	2	13	1	2	1	1.21	2	325.213	0	909.83	34.92	9.02	18.56	351.6	7.87	6.68	97.3	119.9	12.1552	0	1	0	0	7	40.29	0	9.5	2.5	NA	22	2.021	5.59	1.42
1228	2	4	13	1	2	2	1.67	2	533.821	0	2286.43	68.91	11.59	84.03	1074.76	11.62	7.32	36.1	57.5	9.57005	1	0	NA	0	NA	16.2	0	6.1	1.8	5.289	12	0.903	3.98	1.56
1240	2	5	19	2	1	2	5	3	629.17	0	2648.3	69.8	23.24	114.87	456.75	14.07	13.85	86.4	78.9	8.48829	0	0	NA	0	NA	25.24	0	4.9	4.4	4.672	16	0.903	5.3	1.17
1241	2	5	16	2	1	2	0.47	1	680.5	0	508.4	0	0	0	37.2	0.37	0.12	77.8	87.6	9.93149	0	1	0	0	1	26.98	0	5.5	2	5.144	25	1.276	5.33	0.87
1249	1	4	17	2	1	1	0.46	1	361.96	0	1526.24	56.3	8.53	53.44	611.78	7.59	6.23	80.5	91.5	10.1982	0	0	NA	0	NA	25.01	0	4.6	1.5	5.894	9	1.095	3.44	1.04
1250	2	4	14	1	2	2	2.35	2	483.335	0	1117.62	31.8	3.26	41.59	303.5	5.19	4.48	70.8	83	9.86419	0	0	NA	0	NA	26.52	0	6.7	3.4	4.906	21	0.666	4.06	1.22
1258	1	12	12	1	1	1	0.75	1	319.977	0	3183.49	104.62	29.72	106.15	700.99	22.35	22.24	46	78.8	11.6184	0	0	NA	0	NA	21.03	0	9.5	19.8	5.739	18	0.745	4.01	1.44
1269	1	1	13	1	2	3	1.98	2	3015.26	0	1512.85	75.49	11.8	38.21	1364.96	11.59	13.62	44.9	63.7	9.5064	0	1	0	0	1	17.85	0	7.9	0.7	NA	11	0.508	3.57	1.56
1272	2	12	12	1	1	2	0.55	1	639.64	0	1472.3	45.91	9.98	42.57	343.29	11.19	5.8	37.8	60.5	9.84033	1	0	NA	0	NA	15.07	0	4.4	3.4	3.15	14	0.79	4.09	1.5
1277	2	8	19	2	1	1	1.01	2	511.649	0	4241.28	192.91	15.28	185.48	1979.04	22.92	27.8	54.7	71.6	9.68098	0	0	NA	0	NA	19.71	0	9.4	1.7	NA	16	0.598	4.11	1.67
1287	2	3	17	2	2	1	0.46	1	301.808	1	264.33	2.85	0.5	4.92	91.99	0.34	0.45	47.04	74	10.7894	0	0	NA	0	NA	19.76	1	8.6	1.1	NA	12	0.948	4.32	1.45
1302	2	12	12	1	1	2	5	3	676.821	0	2107.16	79.6	15.77	71.7	975.34	23.73	14.12	74.6	88.5	10.2465	0	0	NA	0	NA	25.36	1	NA	NA	NA	NA	NA	NA	NA
1311	1	11	13	1	1	5	1.14	2	4411.98	0	3089.31	128.66	15.55	128.61	1716.63	19.65	18.59	33.9	61.4	10.5455	0	0	NA	0	NA	16.06	0	10.6	3.5	NA	11	1.14	4.81	1.39
1323	3	1	18	2	2	4	0.84	1	2045.68	0	2257.57	90.96	10.74	85.8	1066.47	20.12	15.17	66.8	82.9	10.143	0	0	NA	0	NA	23.58	0	4.1	1.7	4.961	11	0.7	3	1.06
1330	1	10	17	2	1	1	1.17	2	355.603	0	1787.68	47.05	5.84	53.23	310.77	7	8.13	69.2	88	10.5786	0	0	NA	0	NA	23.45	0	5.5	1.8	5.278	20	0.44	2.84	1.25
1335	1	6	17	2	1	5	4.68	3	364.064	1	3979.68	98.23	15.83	152.57	877.46	25.29	12.49	81.4	87.4	9.68722	0	0	NA	0	NA	27.84	0	6.1	2.7	4.967	18	0.7	4.86	1.34
1340	1	12	16	2	1	1	0.78	1	420.2	0	2830.41	110.24	10.35	78.76	1140.2	15.48	13.16	78.8	95.3	10.7357	0	0	NA	0	NA	28.49	0	5.7	2.2	5.522	12	1.287	4.91	1.26
1344	1	6	19	2	2	1	1.2	2	367.558	0	1510.85	48.69	13.38	51.27	1157.71	13.91	7.86	107.7	109.4	10.5417	0	1	0	0	9	42.55	1	12	0.7	NA	23	1.535	4.24	0.8
1347	3	1	12	1	1	4	0.84	1	1888.67	0	2361.49	104.26	17.07	96.85	660.02	14.52	11.42	52	83.4	11.5655	0	0	NA	0	NA	25.68	0	4.1	12.2	4.994	16	1.287	3.93	0.8
1350	2	2	12	1	2	1	0.58	1	325.213	0	2152.54	78.98	10.74	84.71	916.49	18.22	14.75	93.5	104.2	10.7761	0	0	NA	0	NA	33.45	0	7	2.2	5.311	12	1.118	3.41	1.03
1360	2	9	12	1	2	2	1.02	2	387.195	0	2822.1	93.58	20.67	42.69	700.7	25.48	11.35	33.9	58.4	10.0303	0	0	NA	0	NA	15.41	0	5.7	3.8	NA	18	0.655	5.04	1.71
1361	2	7	14	1	2	4	0.59	1	533.821	0	1238.44	34.11	2.38	17.45	389	7.1	4.5	56	71.9	9.60804	0	1	1	1	5	23.49	1	8.3	2.8	5.272	20	0.768	3.05	1.06
1363	1	7	17	2	1	2	0	1	527.056	1	1621.17	48.64	4.66	76.01	360.01	7.81	6.25	63.1	69.2	8.71147	0	1	1	1	1	20.56	1	4.4	1.9	NA	20	0.689	4.63	1.53
1369	1	7	15	1	1	2	2.13	2	561.993	0	3619.46	89.7	15.38	134.39	342.83	20.2	13.72	53	68.5	9.4092	0	0	NA	0	NA	19.26	1	7.1	7.7	NA	21	1.106	4.03	1.22
1377	1	3	14	1	2	1	0.17	1	326.045	0	1861.44	41.1	9.91	58.97	339.54	8.46	8.64	81.2	92.2	10.2318	0	0	NA	0	NA	29.79	1	11.3	1.4	NA	14	1.739	3.78	0.94
1381	1	13	17	2	2	1	1.44	2	248.43	0	1196.75	57.96	5.69	28.11	502.59	7.06	5.87	50.6	73.5	10.3327	0	0	NA	0	NA	21.93	0	7	2.2	5.061	9	0.576	3.65	1.5
1390	2	3	13	1	2	1	0.7	1	267.322	0	1364.41	56.34	18.88	49.55	976.23	9.7	6.3	53.14	69.3	9.50654	0	0	NA	0	NA	20.78	0	8.7	2.8	NA	8	0.7	3.8	1.42
1395	2	13	13	1	2	1	5	3	293.501	0	713.2	26.12	12	20.34	532.15	4.45	3.16	73.4	91.2	10.645	0	0	NA	0	NA	29.74	0	7.4	0.6	NA	12	0.892	4.34	1.34
1404	1	10	14	1	2	1	0.57	1	488.443	0	1439.4	58.97	8.79	58.06	922.36	13.19	5.88	60.4	80	10.2937	0	0	NA	0	NA	22.68	0	12	0.9	NA	13	1.106	3.26	0.67
1406	1	10	16	2	2	5	5	3	3507.81	0	2015.24	56.59	10.8	83.68	654.23	14.57	4.97	55.8	78.9	10.5623	0	0	NA	0	NA	20.25	0	NA	NA	NA	NA	NA	NA	NA
1418	2	10	16	2	2	2	0.86	1	1025.79	0	3230.27	113.15	10.84	176.6	1116.13	16.07	21.73	90.8	98.3	10.316	0	1	0	0	14	32.48	1	6.1	1.6	NA	13	0.847	3.98	1.17
1432	2	3	15	1	2	1	1	2	245.075	0	1513.36	43.13	7.53	34.63	357.3	8.34	5.8	75.14	98.8	11.3978	0	0	NA	0	NA	31	0	10.2	2.5	NA	14	0.632	3.49	1.26
1446	1	3	13	1	2	1	0.64	1	315.27	0	1963.11	47.96	5.44	81.14	551.7	16.59	6.58	78.2	100.7	11.3874	1	0	NA	0	NA	29.15	0	9	0.8	5.322	14	0.948	3.78	1.02
1476	2	1	14	1	2	3	2.3	2	2804.99	0	1482.74	50.25	4.85	55.82	287.27	10.13	7.16	59.9	77	9.94895	0	0	NA	0	NA	22.22	0	6	7.3	4.617	9	0.96	3.85	1.56
1490	1	13	13	1	2	1	0.94	1	245.728	0	2183.95	69.28	11.08	109.86	1352.54	8.98	10.97	48.8	71.6	10.2495	0	0	NA	0	NA	21.04	0	7	1	5.161	11	0.847	4.22	1.8
1491	2	7	17	2	2	4	3.88	3	2791.15	0	1881.33	45.18	7.19	50.77	937.47	12.5	9.37	45.8	67.5	9.97404	0	0	NA	0	NA	18.63	0	NA	NA	NA	NA	NA	NA	NA
1496	1	9	12	1	2	2	0.72	1	695.271	0	1913.19	62.01	14.67	79.45	590.33	12.38	14.02	43.7	67.5	10.2109	1	1	1	1	7	19.63	1	8	7.1	NA	11	1.016	5.4	1.28
1523	1	4	13	1	1	1	0.65	1	354.924	0	1710.7	47.26	8.92	59.16	683.78	11.23	10.94	61.2	93.1	11.9007	0	0	NA	0	NA	25.21	0	8.6	1.3	NA	15	1.389	5.56	1.31
1527	1	7	17	2	2	2	5	3	631.77	0	1333.38	27.28	5.19	31	413.75	6	3.07	60.6	74.7	9.59587	0	0	NA	0	NA	23.38	0	5.8	1.3	5.011	14	0.26	3.18	1.2
1530	2	13	13	1	2	1	2.12	2	273.155	0	2028.16	82.03	18.74	76.97	1298.91	19.68	12.96	72.9	84.6	9.90847	1	0	NA	0	NA	24.41	0	3.5	1	NA	17	0.553	3.44	1.34
1535	1	8	16	2	2	3	5	3	2995.55	0	2054.93	94.1	15.79	49.6	1358.67	20.37	16.27	80.5	86.9	9.6855	1	1	0	0	9	28.56	0	4.1	3.8	4.252	8	0.824	3.44	1.44
1537	1	4	16	2	2	1	0.63	1	398.242	0	2074.42	43	11.09	74.63	459.27	10.93	4.74	57.9	81.1	10.6581	0	0	NA	0	NA	23.7	0	5.9	1.9	4.75	13	0.926	3.7	1.33
1542	1	7	15	1	1	3	3	2	2798.22	0	2351.49	82.13	10.02	115.36	1201.34	11.24	12.16	77.4	88.5	10.0594	1	0	NA	0	NA	23.76	1	9.4	2.6	NA	13	2.563	4.6	0.98
1553	2	6	18	2	1	1	1.85	2	288.969	0	1147.16	18.02	3.29	14.99	180.37	6	1.77	54.4	77.9	10.5618	0	0	NA	0	NA	22.64	1	5.5	1.7	5.833	23	0.677	4.19	1.15
1557	1	12	16	2	2	1	2.69	2	330.337	0	1802.96	46.82	14.51	66.59	374.81	8.82	7.08	79.4	88.1	9.88703	0	0	NA	0	NA	27.54	0	8.6	0.7	5.172	11	0.406	3.34	1.12
1560	1	13	12	1	1	1	0.54	1	287.749	0	2023.3	83.33	15.45	78.72	945.76	24.16	16.33	34.9	63.6	10.7658	0	0	NA	0	NA	16.44	0	10.4	0.6	NA	13	0.677	3.49	1.22
1562	1	8	12	1	1	2	0.28	1	619.212	0	1143.93	36.46	3.7	37.71	405.95	11.06	4.84	45.2	68.6	10.2036	1	0	NA	0	NA	20.36	0	4.6	2	4.863	18	1.581	4.14	1.44
1567	1	10	16	2	2	1	1.5	2	590.269	0	1435.06	53.2	9.13	69.29	586.99	10.59	7.17	69.3	90.2	10.8353	0	1	1	1	15	30.8	0	5.6	1.4	4.75	16	0.768	3.75	1
1568	3	1	19	2	1	3	1.95	2	2677.91	0	3793.77	166.98	17.59	177.38	1487.53	27.39	24.54	70.3	77.7	9.26709	1	0	NA	0	NA	23.63	0	7.4	1.7	NA	13	0.565	3.96	0.89
1579	1	5	14	1	1	1	0.79	1	645.251	0	1099.35	28.88	8.12	25.03	399.78	15.15	3.19	44.6	63.9	9.56827	1	0	NA	0	NA	17.16	0	8.1	2.1	5.312	14	1.366	3.34	1.11
1582	2	3	19	2	2	1	1.4	2	296.604	0	3508.53	99.9	19.46	135.91	587.08	12.52	13.38	82.24	99.3	10.9498	1	1	0	0	14	31.65	0	4.4	2.3	5.028	8	0.519	3.26	1.31
1587	2	11	19	2	2	3	1.81	2	3477.27	0	3394.99	124.1	17.96	135.13	2433.06	43.28	29.02	74.8	91.5	10.5796	0	0	NA	0	NA	25.52	0	NA	NA	NA	NA	NA	NA	NA
1595	2	11	18	2	2	1	1.02	2	340.514	0	769.65	59.57	7.12	25.6	331.99	5.34	4.47	54.6	78.5	10.6236	0	0	NA	0	NA	21.27	0	9.9	0.9	NA	11	0.418	4.16	1.47
1596	2	3	18	2	1	1	0.7	1	367.264	0	2025.92	89.22	7.34	70.4	1245.13	44.45	10.89	63.34	85.2	10.7053	0	0	NA	0	NA	22.68	0	7.5	8.4	5.156	19	1.502	4.71	1.25
1597	1	2	17	2	2	2	1.2	2	1022.87	0	431.87	25.48	1.28	22.7	106.31	3.4	1.98	66	96.3	11.8537	1	0	NA	0	NA	26.4	1	6.3	1.4	4.222	8	1.389	4.06	1.25
1604	1	1	15	1	1	3	0.53	1	3742.41	0	4082.58	175.19	12.37	198.46	2510.04	13.65	19.63	100.3	115.5	11.5327	0	1	1	1	13	32.64	0	10.8	1.2	NA	38	2.156	4.86	0.93
1626	2	4	14	1	2	2	2.83	2	511.094	0	2647.39	99.44	8.98	118.93	1090.09	13.02	10.43	73.6	88.5	10.3158	0	0	NA	0	NA	25.32	0	6.6	1	4.939	15	0.644	4.06	1.56
1630	2	7	17	2	2	4	2.11	2	2854.63	0	2571.76	84.35	12.37	98.87	1200.08	13.28	8.56	65.4	77.2	9.54615	0	0	NA	0	NA	22.79	0	6.1	1.7	4.956	15	0.779	3.49	1.49
1633	2	11	19	2	1	1	2.88	2	654.751	0	2882.47	121	8.96	103.31	1246.49	13.92	10.2	60	73.8	9.52754	0	0	NA	0	NA	20.21	0	5.4	1.6	NA	19	0.553	3.28	1.12
1635	2	3	19	2	1	1	0.16	1	321.356	0	1614.89	55.57	6.01	80.65	269.08	8.8	5.11	122.64	130.4	11.775	0	0	NA	0	NA	42.99	1	7.9	1.3	5.044	18	1.197	5.15	1.04
1640	2	10	12	1	2	1	0.99	1	280.245	0	920.07	39.05	6.12	25.49	172.04	6.71	4.53	42.4	62.6	9.61372	0	0	NA	0	NA	19.52	0	6.8	0.4	NA	10	0.531	3.75	1.56
1645	1	3	13	1	1	1	0.75	1	527.209	0	1154.26	33.05	6.36	30.08	555.42	5	4.58	83.9	101.9	11.1248	1	0	NA	0	NA	30.78	1	NA	NA	NA	NA	NA	NA	NA
1646	1	8	14	1	2	2	2.69	2	530.254	0	4488.98	104.29	20.07	195.96	746.74	18.23	15.58	89.4	93.7	9.90994	1	0	NA	0	NA	33.9	1	5.5	1.4	NA	21	0.429	3.78	1.33
1654	2	6	12	1	1	1	0.62	1	273.547	0	2262.79	89.01	34.96	54.83	1635.38	50.08	11.5	45.7	66.5	9.83702	0	0	NA	0	NA	17.07	0	6.1	2.9	5.144	11	0.497	3.57	1.65
1656	1	12	13	1	1	1	0.74	1	298.982	0	2582.45	71.88	8.42	90.51	1524.69	7.81	8.95	82.2	105.8	11.6694	0	0	NA	0	NA	27.91	0	7.9	4.6	NA	20	1.039	2.95	1.16
1658	1	13	18	2	2	1	0.8	1	321.512	0	218.26	4.07	2.07	2.9	56.36	1.86	0.47	65.9	82.9	10.212	0	0	NA	0	NA	26.3	0	8.3	1.5	NA	16	0.677	4.76	1.36
1660	2	12	15	1	2	5	0.28	1	7548.87	0	2323.71	46.7	19.31	56.51	290.43	5.77	4.39	92.94	104.2	10.8085	0	1	1	1	14	33.53	0	9.7	1	NA	20	2.348	4.65	0.78
1664	2	12	13	1	1	2	0.7	1	646.486	0	2482.82	97.09	21.21	91.96	1497.27	11.97	8.55	93.9	95.9	9.8966	1	0	NA	0	NA	31.96	1	5.9	0.4	NA	24	1.287	4.71	1.09
1665	2	5	14	1	1	2	2.05	2	718.643	0	1661.45	52.11	5.04	49.77	546.98	19.18	19.19	47.9	63.8	9.21834	0	0	NA	0	NA	16.57	0	8.2	4.7	NA	16	1.784	3.67	1.5
1667	2	11	19	2	1	1	1.85	2	667.956	0	3584.92	141.72	14.51	142.78	860.61	18.24	14.53	61.2	77	9.84272	1	0	NA	0	NA	21.71	0	3.5	2.3	NA	10	0.565	3.54	1.34
1669	1	6	18	2	1	2	0.77	1	729.059	0	1252.26	31.21	4.29	36.47	535.93	5.15	3.67	101.2	104.8	10.4177	0	1	1	1	12	31.03	1	7.8	3.8	7.1	56	1.637	5.82	1.02
1675	2	5	18	2	1	2	3.56	3	629.17	0	3234.04	94.45	20.86	110.31	700.48	16.55	16.5	62.3	70	8.86858	0	1	0	0	6	20.82	0	5.1	12	4.728	13	0.519	3.28	1.63
1676	1	5	19	2	2	1	1.82	2	334.791	0	2088.62	76.14	20.61	97.04	683.03	14.24	12.73	71	102	12.1052	1	0	NA	0	NA	31.22	0	NA	NA	NA	NA	NA	NA	NA
1679	2	12	14	1	2	2	3.89	3	610.347	0	2228.57	84.86	3.17	69.05	303.38	8.28	7.18	86.7	104.5	11.2229	1	0	NA	0	NA	34.95	0	6.7	3	4.656	9	0.497	3.44	1.31
1680	2	2	16	2	1	3	0.07	1	3622.34	0	5043.37	121.75	36.74	176.95	1782.53	37.79	17.8	110.7	108.8	10.3408	1	0	NA	0	NA	34.17	1	NA	NA	NA	NA	NA	NA	NA
1687	1	7	17	2	2	5	0.92	1	726.136	1	1090.8	47.87	4.04	46.17	447.68	7.69	7.19	123.2	110.2	9.92833	1	1	1	1	6	43.14	1	11.8	4.7	NA	19	1.197	4.22	1.56
1697	1	6	19	2	2	4	0.44	1	4343.06	0	2949.66	108.08	19.42	65.78	2301.35	20.01	14.57	46.3	65.1	9.56732	0	0	NA	0	NA	21	0	12.3	3.3	NA	20	0.813	4.14	1.66
1710	2	9	13	1	1	2	1.82	2	489.373	1	1958.63	94.83	7.11	84.04	1242.13	10.77	10.3	54.6	72.8	9.85224	1	1	1	1	8	19.84	0	6.3	3.7	4.683	20	0.768	4.94	1.31
1714	2	13	18	2	2	1	1.5	2	326.522	0	1283.84	22.74	7.44	23.55	156.44	6.1	2.3	60.8	86.7	11.119	0	0	NA	0	NA	23.31	1	9.6	1.4	NA	12	0.723	4.06	1.23
1717	1	10	15	1	2	1	0.79	1	251.948	0	1108.01	38.81	7.82	38.61	390.8	6.1	6.82	86.8	99	10.6261	0	0	NA	0	NA	32.47	1	7.5	1	NA	15	1.129	3.57	1.78
1722	1	8	16	2	2	3	0.75	1	3566.18	0	1234.51	129.3	8.68	53.44	134.09	14.95	25.04	91.5	110.5	11.5519	0	0	NA	0	NA	34.35	1	6.6	1.7	NA	13	0.598	3.8	1.39
1724	1	10	12	1	1	3	5	3	3680.17	1	1793.78	45.98	7.5	73.43	750.6	6.85	8.69	42.8	74	11.3112	0	1	1	1	1	20.05	0	7.1	10.4	4.706	12	1.377	4.63	1.07
1725	3	1	14	1	2	2	1.06	2	426.105	0	998.82	19.24	12.36	33.21	245.36	6.22	3.27	134.4	121.4	10.4717	0	0	NA	0	NA	46.78	0	5.4	0.9	NA	12	1.524	4.45	1.22
1731	1	10	14	1	2	3	3.52	3	2954.66	0	1188.22	53.95	8.4	54.36	534.54	13.53	9.56	60.1	75.5	9.7389	0	0	NA	0	NA	21.81	0	9.4	2.8	NA	12	1.502	4.53	1.04
1738	2	6	18	2	1	1	0.33	1	265.686	0	1936.77	47.38	11.21	75.36	305.72	6.71	7.07	74.2	89.1	10.3437	0	0	NA	0	NA	25.83	1	6.4	0.9	NA	16	1.434	4.4	1.52
1740	1	4	12	1	1	1	0.81	1	327.967	0	1825.85	34.58	10.26	64.1	401.95	7.94	5.85	53.1	80.5	11.0471	0	0	NA	0	NA	23.69	0	7.3	3.3	NA	13	1.197	4.24	0.96
1742	1	1	17	2	2	1	1.62	2	624.546	0	2291.27	75	10.14	81.79	583.45	14.58	17.02	71.9	85.5	10.0833	1	0	NA	0	NA	30.04	1	6.7	2.8	NA	14	0.711	3.59	1.2
1747	2	12	12	1	1	2	0.88	1	651.04	1	2627.73	68.21	7.56	76.94	1067.01	17.11	13.92	67.7	85.9	10.44	0	1	1	1	5	25.57	1	5.1	5.1	5.272	23	0.745	4.63	1.08
1767	1	11	19	2	1	1	0.31	1	745.938	0	3970.58	130.83	30.89	157.57	1193.04	28.07	28.28	62.2	75.8	9.61112	1	1	0	0	3	21.1	0	8.4	5.9	5.267	13	0.892	4.37	1.09
1770	1	11	16	2	2	3	1.14	2	4270.4	0	3240.85	86.63	20.67	124.86	627.09	17.79	16.09	50.4	73	10.2827	0	0	NA	0	NA	19.89	1	8	5.8	NA	15	1.648	4.65	1
1773	2	4	15	1	1	4	0.7	1	539.483	1	3071.97	94.2	16.57	81.12	656.4	23.92	11.34	59.7	75.9	9.82324	0	1	1	1	1	21.3	1	6.8	6.6	NA	21	0.553	3.85	1.28
1780	1	5	19	2	2	3	1.38	2	3757.05	0	2349.13	68.88	20.86	58.52	744.69	20.07	11.56	63.4	79.3	9.95929	0	0	NA	0	NA	22.6	0	4.6	5.2	NA	10	0.971	5.35	1.67
1787	1	12	18	2	2	1	1.34	2	424.514	0	1934.37	56.32	17.48	93.21	637.94	15.19	10.73	80.3	104.6	11.6728	0	0	NA	0	NA	34.99	1	9.7	0.9	NA	NA	NA	NA	NA
1797	2	4	13	1	1	2	1.13	2	580.64	0	2894.83	87.43	11.19	91.05	1550.41	37.54	9.86	48.3	65.9	9.48226	0	0	NA	0	NA	17.89	1	6.4	7.3	5.272	11	0.858	4.42	1.34
1801	1	6	17	2	1	1	0.63	1	336.415	0	1455.43	55.48	10.47	42.02	1004.77	9.34	6.13	64.3	74.3	9.26581	0	0	NA	0	NA	20.62	1	8	3.4	NA	15	0.835	3.41	1.02
1803	2	11	18	2	1	3	2.4	2	3671.42	0	1172.39	41.87	6.7	31.63	331.46	15.19	11.56	76.4	87	9.95343	0	0	NA	0	NA	25.15	0	5.7	0.5	NA	22	0.903	4.81	1.44
1811	2	4	13	1	1	2	1.63	2	554.615	0	2141.25	41.96	12.51	68.95	416.26	8.96	4.43	69.4	90.2	10.8275	0	1	0	0	1	28.96	1	6.8	1.6	NA	16	1.75	4.09	1.06
1813	1	6	19	2	2	1	1.89	2	471.866	0	1389.85	56.3	9.18	63.52	313.48	10.47	10.44	53.6	74.1	10.1213	0	0	NA	0	NA	22.11	0	6.9	2	4.728	9	1.163	5.33	1.8
1818	1	13	17	2	2	1	0.95	1	278.52	1	3060.05	79.09	16.78	93.58	1101.74	13.9	8.88	59.7	79.7	10.315	0	1	1	1	5	24.53	0	9.9	13.9	NA	20	1.581	5.04	1.34
1829	2	7	17	2	1	2	1.13	2	555.134	0	1456.9	68.53	8.53	49.16	996.57	9.11	9.15	136.6	123.8	10.5924	0	0	NA	0	NA	40.97	0	10.2	1.5	NA	28	0.824	4.24	1.01
1833	1	12	13	1	1	1	0.83	1	415.706	0	2446.68	95.46	12.04	108.12	1376.75	21.36	18.63	77.3	99.1	11.2716	0	0	NA	0	NA	27.16	1	6.5	2.2	5.217	18	0.982	4.22	1.07
1836	1	6	13	1	1	1	1.56	2	454.121	0	1694.33	29.67	8.58	70.87	642.43	6.76	5.24	59.5	76.7	9.94345	0	0	NA	0	NA	21.08	1	8.4	2.8	5.2	22	0.937	4.4	1.39
1845	1	13	15	1	2	1	2.99	2	207.874	0	1123.94	15.22	9.29	37.42	219.39	3.51	3.45	66	83.8	10.3151	1	0	NA	0	NA	27.61	0	13.1	1.6	NA	10	0.655	3.85	1.26
1847	1	6	14	1	1	1	1.19	2	332.46	0	2205.67	75.49	15.7	81.87	1177.67	20.54	12.76	90.4	91	9.571	0	0	NA	0	NA	28.44	0	5.9	2.4	NA	16	0.632	3.39	1.18
1852	1	7	14	1	1	2	0.96	1	587.827	0	1985.66	59.26	6.94	78.4	343	10.7	9.53	43	61.6	9.39391	0	0	NA	0	NA	17.18	1	6.1	10	NA	13	1.366	5.74	2.4
1856	2	4	18	2	2	1	4.35	3	685.194	0	2984.05	104.19	4.87	184.15	1592.08	17.06	10.76	59.7	76.4	9.88795	0	0	NA	0	NA	21.13	0	11.8	0.9	NA	7	0.463	2.9	1.29
1860	2	1	16	2	1	3	3.46	3	3351.17	0	2131.44	63.6	17.36	62.88	785.95	12.87	12.32	57.8	72.2	9.49671	1	0	NA	0	NA	20.09	0	7.8	0.9	NA	18	0.824	4.5	1.5
1864	1	7	17	2	2	2	0.47	1	648.067	0	2472.85	79.86	5.7	100.81	1087.22	15.49	13.79	77.3	93	10.5777	0	1	1	1	13	30.08	0	5.6	2	6.139	22	0.802	4.03	1.17
1883	1	3	16	2	1	1	0.78	1	339.044	0	4544.25	218.39	32.59	146.81	1960.02	67.18	40.18	55.7	76.4	10.2368	0	0	NA	0	NA	20.38	0	5.3	1.5	NA	13	0.598	3.54	1.2
1889	1	6	15	1	1	1	2.99	2	461.386	0	2341.91	111.32	9.93	83.57	1858.72	24.12	12.86	66.5	82.5	10.1168	0	0	NA	0	NA	22.48	0	8	6.3	NA	14	1.49	4.86	1.28
1895	1	10	17	2	1	5	3.53	3	3529.97	0	1835.43	69.15	6.29	76.28	426.55	11.97	12.25	71.5	77	9.10621	0	0	NA	0	NA	21.37	0	4.9	1.9	5.083	21	0.35	4.06	1.64
1922	2	8	13	1	2	3	2.64	2	6558.49	0	3276.02	139.6	11.16	123.2	945.37	16.29	12.56	60	76.5	9.87611	1	1	0	0	8	21.11	0	NA	NA	NA	NA	NA	NA	NA
1924	2	8	15	1	2	2	3.96	3	582.647	0	2548.47	38.54	9.87	81.01	510.88	13.77	5.16	57.3	74.6	9.85511	1	0	NA	0	NA	20.42	1	6.1	0.9	NA	10	0.689	4.53	1.31
1925	2	6	14	1	2	1	1.27	2	226.143	0	1199.5	46.26	9.09	35.69	547.39	6.08	3.62	58.3	77.1	10.0976	0	0	NA	0	NA	22.21	0	9.9	0.9	5.344	12	0.79	3.47	1.47
1927	2	12	12	1	1	3	3.18	3	3147.62	0	1934.6	61.93	8.33	89.94	774.39	13.29	7.01	59.6	93.7	12.1371	0	0	NA	0	NA	25.76	1	9.8	0.9	NA	16	1.197	5.56	1.76
1934	1	3	17	2	2	1	1.27	2	454.245	1	1122.8	48.7	5.58	49.97	439.89	7.54	5.95	60.5	88.5	11.378	0	0	NA	0	NA	25.05	1	9.1	0.9	NA	18	1.208	7.01	2.09
1935	1	2	15	1	2	2	0.57	1	820.004	0	1594.61	70.04	6.58	74.16	596.31	11.71	10.53	54.3	65.9	8.94305	0	0	NA	0	NA	18.4	0	5.1	5.6	NA	21	1.084	4.89	1.62
1940	2	12	12	1	2	2	0.58	1	573.069	0	2563.81	162.54	11.01	132.03	920.82	12.07	14.7	86.3	104	11.1951	0	1	0	0	3	35.01	0	9.4	1.3	NA	14	0.734	4.94	1.72
1946	1	1	17	2	2	3	0.57	1	3487.53	0	2321.7	87.48	17.32	84.74	1837.99	11.44	14.02	75.9	80.9	9.28598	1	0	NA	0	NA	28.57	0	5.9	2.8	NA	12	0.677	2.95	1.2
1954	2	11	13	1	1	2	0.58	1	770.902	0	1413.63	28.72	4.38	45.99	125.59	18.98	6.04	64.1	82.7	10.3294	0	0	NA	0	NA	25.32	0	4.7	1.5	5.235	9	0.237	3.28	1.5
1959	2	13	16	2	1	2	3.67	3	561.483	0	1754.63	48.33	6.78	88.16	279.84	9.64	7.03	42.7	62.1	9.50337	1	0	NA	0	NA	17	0	5.8	6.6	4.778	16	0.779	3.96	1.57
1961	1	6	12	1	2	1	1.14	2	364.219	0	1179.74	41.83	20.36	14.07	952.85	8.44	5.36	52	70.1	9.72112	0	0	NA	0	NA	21.48	0	8.5	2.8	NA	4	0.644	2.61	1.18
1972	2	10	16	2	1	2	0.18	1	760.633	0	2654.3	89.72	11.44	92.4	884.59	14.77	9.5	59.6	71.9	9.31335	0	0	NA	0	NA	22.51	1	6.1	2.8	NA	18	0.497	3.15	0.76
1975	1	10	16	2	2	3	1.57	2	3166.8	0	1462.91	34.83	7.25	44.5	548.63	6.27	3.4	43.3	68.6	10.4251	0	0	NA	0	NA	17.66	0	13.1	0.4	4.95	11	0.756	4.01	1.34
1984	2	12	14	1	1	2	1.02	2	676.821	0	7335.59	164.64	37.85	283.99	2502.15	39.97	26.29	58.9	70.5	9.18611	1	0	NA	0	NA	20.1	0	6.4	3.1	NA	9	0.96	4.11	1.31
1989	1	3	17	2	1	1	2.95	2	377.997	0	1437.64	49.41	10.06	60.18	218.34	9.56	6.38	65	75	9.30261	1	0	NA	0	NA	23.65	0	11	0.8	5.733	20	0.519	3.18	1.2
2009	2	3	14	1	2	1	0.35	1	233.078	0	2041.86	95.75	11.87	105.61	329.59	14.72	16.54	55.04	81	10.9181	0	0	NA	0	NA	21.8	0	6	1.2	4.711	13	0.926	4.22	1.15
2017	1	12	15	1	1	1	0.57	1	655.454	0	1733.63	85.09	10.54	49.41	965.77	23.9	14.87	86.9	96.5	10.3518	0	1	0	0	1	26.76	1	10	1.7	NA	18	1.411	5.53	1.1
2028	2	6	13	1	2	1	4.11	3	228.073	0	1350.29	46.76	6.55	20.89	746.05	9.33	4.79	43.2	65.2	9.91986	0	0	NA	0	NA	17.98	0	8.8	1.6	NA	8	0.79	5.09	1.99
2036	1	5	16	2	1	2	1.15	2	677.683	0	2470.13	108.55	4.75	89.55	1193.77	9.52	16.19	51.1	61.2	8.56132	1	0	NA	0	NA	17.85	0	3	1.2	5.029	12	0.452	4.55	1.59
2038	2	12	16	2	1	3	2.93	2	3264.65	0	1369.32	71.21	7.33	43.02	1032.74	7.76	7.94	69.1	77.3	9.29909	0	0	NA	0	NA	20.79	0	6.6	1.5	5.422	14	1.016	4.4	1.19
2044	1	8	13	1	1	3	5	3	2959.13	0	2994	92.91	17.67	75.57	1189.12	21.5	11.95	74.1	82.6	9.59557	0	0	NA	0	NA	25.4	1	4.9	11	4.94	17	0.632	3.1	1.27
2048	2	9	13	1	1	2	1.29	2	453.424	0	3028.65	150.62	3.09	132.9	559.91	14.75	19.85	57.1	70	9.2636	0	0	NA	0	NA	19.9	0	5.9	7.3	NA	15	0.463	3.49	1.33
2060	1	2	14	1	1	2	0.89	1	932.678	0	2706.05	135.43	19.29	99.2	1353.87	20.71	20.42	50.4	66	9.2967	0	0	NA	0	NA	17.42	0	5.4	3.5	4.694	28	1.084	3.44	0.8
2062	1	12	16	2	1	1	0.41	1	320.155	0	2352.72	89.54	8.99	123.14	626.32	13.9	14.21	56.7	72	9.56183	0	0	NA	0	NA	21.55	0	5	3.7	5.483	26	0.61	4.03	1.55
2065	2	9	14	1	1	4	0.11	1	473.586	0	1144.99	38.45	6.5	40.9	437.5	6.97	6.51	45.3	68.2	10.1329	0	0	NA	0	NA	18.88	0	6.9	2.7	NA	28	0.373	3.67	1.25
2070	1	2	14	1	1	1	0.46	1	776.869	0	1922.8	87.69	9.59	62.93	517.7	10.33	8.88	94.5	109.4	11.2539	0	0	NA	0	NA	29.23	0	7.7	5.2	4.806	11	0.96	3.88	1.12
2082	2	10	12	1	1	2	0.3	1	854.122	0	1085.75	29.3	4.47	42.71	418.55	9.68	7.9	34.8	60.5	10.2557	0	0	NA	0	NA	16.57	1	NA	NA	NA	NA	NA	NA	NA
2096	1	12	17	2	1	3	2.69	2	3651.25	0	2232.2	58.09	24.09	122.46	548.3	11.85	11.73	56.7	69.1	9.1767	0	0	NA	0	NA	18.9	1	5.5	1.8	4.9	11	0.373	3.7	1.82
2100	2	1	13	1	2	3	1.25	2	2817.2	0	1707.5	34.54	4.49	72.73	571.38	7.35	4.68	39.8	64	10.1447	0	0	NA	0	NA	16.59	1	8.1	6.2	5.189	12	0.937	4.4	1.28
2104	1	11	19	2	2	1	0.85	1	757.05	0	1462.33	68.88	13.61	43.13	328.67	9.26	5.57	48	69	9.95929	0	0	NA	0	NA	18.52	0	10.4	0.6	NA	11	0.7	3.65	1.58
2113	2	4	15	1	1	2	2.35	2	566.758	0	3803.29	156.49	17.28	177.09	2047.8	25.35	20.8	95.4	90.2	9.2349	0	0	NA	0	NA	25.8	1	6.4	2.9	NA	26	0.982	3.88	1.34
2120	2	11	19	2	2	2	2.2	2	836.499	0	2066.48	52.69	9.7	75.33	461.05	9.89	5.18	76.2	93.3	10.6882	0	0	NA	0	NA	29.18	0	5.4	4.2	4.857	36	1.49	5.15	1.34
2136	1	5	12	1	1	3	0	1	4112.57	0	2528.71	71.5	10.66	97.2	936.09	21.08	16.32	29.5	53.7	9.88697	0	0	NA	0	NA	15.07	0	5.9	1.1	4.868	13	1.05	4.5	1.29
2152	2	2	16	2	1	1	0	1	390.192	0	2610.17	68.97	14.17	90.89	1053.78	19.98	16.98	78.8	88.7	9.99219	0	0	NA	0	NA	26.42	0	8.3	1.5	NA	29	1.073	3.52	0.99
2155	2	9	12	1	2	2	0.71	1	427.073	0	4692.15	187.01	31.65	159.97	1793.06	45.05	38.79	57.6	70.6	9.30237	0	0	NA	0	NA	21.89	1	6.4	3.8	NA	10	0.79	3.57	1.37
2157	1	1	13	1	1	3	2.22	2	3290.73	0	1716.62	64.73	7.26	70.56	1272.26	14.07	11.54	32	57	10.0763	0	0	NA	0	NA	13.91	0	6.1	1	NA	13	0.542	3.7	1.74
2165	2	3	17	2	2	1	0.95	1	304.931	0	1610.26	92.45	18.85	50.68	1412.01	8.15	10.38	62.94	91	11.4704	0	0	NA	0	NA	28.43	1	10.9	1.6	NA	32	1.75	2.25	1.21
2180	3	1	16	2	1	5	1.19	2	3846.48	0	2094.29	41.45	6.72	98.3	712.84	6.42	5.89	51.6	70.1	9.75873	0	0	NA	0	NA	19.71	0	5.3	5.6	NA	12	0.452	3.34	1.25
2192	1	12	12	1	1	1	1.27	2	312.121	0	2949.71	131.24	12.52	99.97	2699.06	19.22	20.12	34.2	62.4	10.6702	0	0	NA	0	NA	17.4	1	6.9	6.6	5.622	9	0.418	3.18	1.55
2201	2	9	15	1	2	4	2.35	2	427.073	0	1094.63	43.24	4.72	31.59	467.03	7.63	5.32	50.9	66.6	9.33502	0	0	NA	0	NA	18.03	0	8.9	1.7	5.239	14	0.677	2.97	1.31
2206	2	6	13	1	1	1	1.52	2	257.796	0	1184.86	26.85	6.71	43.06	267.23	5.47	4.51	67.3	83.9	10.2271	0	0	NA	0	NA	25.24	0	8.1	2.9	NA	17	2.382	4.53	1.21
2214	1	6	14	1	1	1	1.13	2	340.59	0	960.22	52.49	3.18	38.52	256.22	5.33	4.3	48.9	69.8	9.98162	0	0	NA	0	NA	20.28	0	6.4	1	NA	5	0.723	3	1.12
2218	1	6	12	1	1	1	3.46	3	337.615	0	3084.34	211.83	21.63	104.02	861.9	22.17	16.69	44.7	67.1	10.0362	0	0	NA	0	NA	20.32	0	7.1	9.3	NA	10	0.7	3.49	1.28
2223	2	12	15	1	2	2	2.51	2	549.988	0	1318.35	68.34	12.02	44.94	386.48	9.14	8.42	60.3	75.6	9.73561	0	0	NA	0	NA	22.92	1	7.2	2.6	NA	24	0.994	4.86	1.72
2229	3	1	16	2	1	3	5	3	2826.91	0	3468.27	116.27	7.44	162.99	1640.95	26.16	26.22	60.6	72	9.24903	1	0	NA	0	NA	20.46	0	6.4	3.5	NA	21	0.553	3.15	1.34
2230	2	3	17	2	1	1	3.51	3	596.662	0	2810.56	66.59	20.13	92.42	816.98	19.74	17.22	74.74	91.3	10.5607	0	0	NA	0	NA	26.45	0	6.3	1.7	NA	23	1.219	4.01	1.02
2241	3	1	15	1	2	3	5	3	2300.88	1	795.13	73.86	7.97	30.94	393.58	7.88	8.52	74.8	83	9.59682	0	1	1	1	8	26.57	0	6.7	7.4	4.779	10	0.497	3	1.07
2246	1	12	14	1	1	1	0.75	1	319.977	0	2411.97	92.2	16.6	91.18	902.19	27.07	15.81	54.1	69.9	9.50339	0	0	NA	0	NA	17.99	1	9.2	1.9	5.333	14	0.576	2.87	0.86
2252	1	11	16	2	2	5	2.93	2	4407.25	0	2085.58	70.03	14.38	116.69	436.55	10.19	10.07	81.7	93.4	10.3332	0	0	NA	0	NA	27.65	0	4.9	5.8	5.122	12	1.061	4.24	0.87
2261	2	13	16	2	2	4	0.7	1	2876.78	0	2883.51	83.66	28.13	94.46	558.47	17.85	13.53	59.9	79.7	10.2978	0	0	NA	0	NA	23.25	0	5.6	0.6	NA	13	0.835	3.15	0.89
2270	1	8	18	2	2	4	3.84	3	3175.78	0	1441.59	34.64	11.13	28.68	512.19	15.46	4.2	43.6	71.5	10.8284	0	0	NA	0	NA	18.8	1	7.6	0.4	NA	13	0.892	4.11	1.22
2279	2	3	13	1	1	1	0.31	1	369.351	0	2195.16	79.72	9.86	108.97	1435.32	9.79	10.96	81.24	101	11.2056	0	0	NA	0	NA	29.41	0	8.1	4.3	NA	18	1.705	5.48	1.11
2285	1	4	12	1	2	1	0.75	1	529.075	0	2291.92	104.97	30.71	62.93	831.13	15.18	11.17	37.1	60.8	9.98198	0	0	NA	0	NA	17.01	0	9.4	1.3	NA	10	0.655	3.65	1.39
2293	1	12	15	1	2	1	0.31	1	255.961	0	716.5	20.77	4.77	16.06	200.36	4.67	2.55	53	76.2	10.4669	1	0	NA	0	NA	22.94	0	5.7	0.6	4.739	11	0.531	3.62	1.14
2294	1	5	15	1	2	2	0.28	1	699.449	0	1178.68	26.63	9.27	51.93	164.45	5.24	2.97	58.7	78.5	10.2459	1	1	0	0	1	22.62	1	5.6	2.5	NA	11	0.44	3.7	1.56
2296	2	6	14	1	1	1	1.31	2	277.727	0	1382.12	39.49	6.06	54.75	1250.12	27.81	4.99	67	84.2	10.2867	0	0	NA	0	NA	23.02	1	5.1	0.8	6.478	15	2.032	4.42	1.1
2299	2	8	12	1	2	2	1.36	2	594.006	0	2537.24	57.31	10.82	94.41	347.6	15.9	7.34	70.1	89.8	10.7255	1	0	NA	0	NA	27.52	0	6.9	10.4	NA	10	1.321	3.47	0.95
2301	2	12	14	1	1	1	0.74	1	254.923	0	5012.66	165.38	37.26	246.56	1485.45	35.97	23.78	56.5	75.5	10.0444	0	0	NA	0	NA	20.93	0	5.8	1.8	5.889	17	1.547	4.94	1.34
2309	1	13	13	1	1	1	1.88	2	369.223	0	1328.32	43.04	7.71	37.7	938	12.84	5.2	83.6	100	10.937	0	0	NA	0	NA	31.01	1	9.6	4.6	NA	12	0.869	3.93	1.11
2311	1	6	17	2	1	3	4.64	3	2711.01	0	4035.01	99.67	16.34	135.07	858.2	25.66	8.9	74.1	84.3	9.79306	0	0	NA	0	NA	21.93	1	5.3	2.9	4.935	18	1.242	3.54	0.78
2316	2	6	12	1	2	1	1.41	2	261.215	0	2043.81	80.54	8.19	58.37	1859.22	34.2	9.78	93.5	106.1	10.9726	0	0	NA	0	NA	35.67	1	8.2	0.9	4.917	16	2.145	5.15	1.31
2321	3	1	17	2	2	3	4.64	3	2697.44	0	2265.4	67.09	22.99	80.89	1176.08	12.42	8.11	60.7	75.4	9.67781	0	0	NA	0	NA	21.13	0	6.4	1.5	4.968	10	0.576	3.28	1.12
2322	2	6	19	2	1	1	2.51	2	587.507	1	2076.6	93.29	10.17	94.51	454.15	14.02	16.72	93.8	102.1	10.542	0	0	NA	0	NA	34.12	0	9.6	1.9	5.067	17	1.084	3.47	1.09
2323	2	6	19	2	2	3	2.12	2	3200.66	0	2124.28	58.03	11.05	62.59	602.12	11.34	8.66	61.5	79.2	10.0992	1	0	NA	0	NA	21.56	1	7.8	0.6	NA	16	0.632	3.36	1.13
2341	2	3	12	1	1	1	3.67	3	397.908	0	2031.26	86.88	7.62	96.47	1311.6	19.32	22.4	39.04	68.5	10.9632	0	0	NA	0	NA	18.54	1	7.4	1.6	NA	17	0.881	4.27	1.39
2365	2	2	18	2	1	1	3.26	3	605.679	0	719.87	32.7	1.31	21.17	88.72	2.47	3.26	100.9	108.6	10.8115	0	0	NA	0	NA	31.85	0	6.7	2.2	NA	21	2.01	3.54	0.93
2371	1	4	16	2	2	1	0.44	1	363.163	0	2220.31	73.32	6.92	109.69	1453.25	11.98	9.55	87	102.4	10.9784	0	0	NA	0	NA	30.39	0	9.6	5.9	NA	13	0.858	3.8	1.15
2374	1	6	12	1	1	1	0.54	1	340.612	0	2064.56	84.15	31.75	68.37	1108.51	20.55	15.85	73.9	101.4	11.7955	0	0	NA	0	NA	29.68	0	6.8	4.3	5.239	16	0.914	3.1	1.23
2378	2	8	16	2	1	3	4.51	3	2897.06	1	3827	79.98	33.98	95.19	1069.79	29.49	14.94	64.3	78	9.72723	1	1	1	1	5	21.21	1	5.7	5.1	4.522	21	0.994	4.24	1.28
2379	1	9	15	1	1	2	5	3	830.587	0	3144.82	88.84	15.54	109.05	1207.93	21.66	11.34	116	117	10.8632	0	0	NA	0	NA	36.04	1	5.6	2.7	NA	28	0.824	4.03	1.39
2380	2	4	15	1	1	1	1.08	2	455.643	1	2837.54	75.4	15.82	101.73	735.99	15.24	9.47	63.7	75.9	9.50981	0	1	1	1	8	20.52	0	5.3	2.6	NA	13	0.485	3.08	1.06
2385	1	10	15	1	2	1	5	3	2718.97	1	1026.72	46.39	11.57	53.16	406.48	7.59	7.56	55.2	71	9.55628	0	1	1	1	2	18.68	0	5.7	1.6	NA	10	0.463	2.92	0.96
2386	2	13	16	2	1	5	5	3	613.628	0	2379.66	60.79	25.45	119.25	891.27	13.33	10.12	123.1	120.8	10.8877	0	1	0	0	6	42.25	1	6.1	2.3	5.833	15	0.644	3.7	0.87
2389	1	4	17	2	1	1	2.77	2	322.084	0	2955.36	130.82	15.73	110.24	1599.68	19.49	11.95	67.7	81.7	9.92951	0	0	NA	0	NA	23.1	0	5.5	1.9	4.806	12	1.231	3.72	1.1
2397	2	5	17	2	1	2	0.45	1	600.167	0	3358.87	88.52	17.06	136.46	1189.84	30.75	12.22	83.8	93	10.1592	1	0	NA	0	NA	27.68	0	6.1	2.8	5.389	19	1.773	4.68	0.93
2404	2	4	16	2	2	3	0.6	1	9845.18	0	1624.73	47	5.38	55.41	848.62	8.99	4.54	47.5	62	8.99591	0	0	NA	0	NA	18.37	0	7.5	2.3	NA	8	0.734	2.87	1.17
2411	2	6	13	1	1	1	1.34	2	303.964	0	2824.71	116.44	11.3	118.6	505.84	14.58	16.72	61.9	84.2	10.702	0	0	NA	0	NA	22.79	0	6.1	3.3	5.261	14	1.502	5.43	1.28
2422	1	9	16	2	1	2	3.59	3	663.164	0	2426.74	67.88	14.2	90.55	1322.09	10.68	7.55	62.7	70.9	8.9539	1	0	NA	0	NA	22.03	0	4.6	1.7	5.168	24	0.802	3.34	1.47
2430	1	11	13	1	2	3	1.13	2	3629.7	0	658.49	15.79	2.15	45.35	38.64	1.66	1.67	52.6	73.2	10.093	1	0	NA	0	NA	21.53	1	8	2.8	4.9	10	0.531	3.26	1.36
2431	2	3	12	1	1	1	1.03	2	405.966	0	1502.27	99.98	12.33	27.57	428.02	14.56	19.31	60.04	87	11.2279	0	0	NA	0	NA	25.12	0	8.8	4	NA	10	3.229	4.58	0.84
2436	1	1	14	1	1	2	2.33	2	628.847	0	3225.42	92.35	14.24	125.93	1651.28	23.17	21.84	68.9	75.9	9.14391	0	0	NA	0	NA	23.9	1	7.2	1	4.039	26	0.621	4.01	1.5
2437	2	4	14	1	2	5	4.4	3	533.821	0	2384.33	59.55	12.25	74.23	425.27	15	10	46.9	67.3	9.82717	0	0	NA	0	NA	18.41	0	5	0.6	NA	10	0.824	3.8	1.11
2438	3	1	16	2	1	3	5	3	2711.01	0	570.9	18.31	3.9	17.13	63.41	5.77	3.57	86.6	92.8	9.97216	0	0	NA	0	NA	28.34	0	8.7	3.1	NA	17	1.727	4.58	1.07
2446	1	4	15	1	1	1	0.46	1	362.112	0	2406.61	74.13	16.97	85.76	1144.7	16.4	9.15	92.5	96.8	10.0648	0	1	1	1	1	29.83	0	5.7	3.6	5.561	19	1.095	4.01	1.19
2460	2	7	16	2	2	4	3.88	3	2887	0	1124.8	26.36	6.22	39	389.37	6.87	2.96	68	89.9	10.902	0	0	NA	0	NA	27.17	0	8.8	1.2	NA	16	1.298	4.45	1.2
2461	2	6	19	2	2	1	0	1	143.779	0	3397.73	126.41	35.22	131.41	1440.4	19.04	13.73	62.4	83.5	10.5705	0	0	NA	0	NA	21.85	0	10.7	0.8	NA	12	1.513	5.38	1.7
2462	1	3	14	1	2	1	1.12	2	355.642	0	2693.41	81.08	18.83	129.53	1851.9	21.49	20.87	56.6	72	9.57027	0	0	NA	0	NA	23.8	0	8	0.8	4.411	7	0.971	4.6	1.53
2464	1	6	19	2	2	5	0.36	1	4021.73	0	3100.44	105.46	9.97	104.42	531.8	16.47	12.4	87.2	93.6	10.0235	0	0	NA	0	NA	32.86	0	9.3	1.8	NA	13	0.881	4.03	1.12
2469	1	5	15	1	1	3	0.7	1	2786.13	0	3324.73	130.91	14.4	135.99	619.86	19.11	13.9	76.3	81	9.27305	1	0	NA	0	NA	22.41	0	8	3.6	5.222	13	1.456	3.39	0.8
2474	1	1	17	2	1	2	1.3	2	515.315	0	2857.42	60.62	16.14	76.44	749.39	14.74	8.85	72.7	80.7	9.46469	0	0	NA	0	NA	23.42	0	NA	NA	NA	NA	NA	NA	NA
2482	2	3	17	2	2	1	1.09	2	386.902	0	2062.3	60.22	10.54	64.05	626.67	11.01	6.14	62.6	73.4	9.27703	1	0	NA	0	NA	24.67	0	6.9	1.5	NA	96	0.914	4.89	2.25
2487	2	2	12	1	1	1	0.67	1	400.429	0	1063.33	27.45	5.92	50.8	444.99	5.48	3.88	72.1	103	12.1302	0	0	NA	0	NA	30.44	0	NA	NA	NA	NA	NA	NA	NA
2497	2	9	18	2	1	2	1.2	2	427.601	0	3704.24	126.44	13.73	117.57	1671.58	38.42	12.48	95.6	91.1	9.31729	0	0	NA	0	NA	28.08	0	5.8	3.8	4.85	24	0.869	5.79	1.93
2499	1	12	18	2	2	1	2.86	2	412.355	1	1808.6	71.61	9.85	51.1	1052.03	14.9	10.54	62	84	10.668	0	1	1	1	8	23.83	0	7.4	6.6	NA	9	1.66	4.81	2.13
2514	2	1	14	1	2	3	2.13	2	2854.22	0	1635.75	40.66	10.94	40.49	584.56	8.2	3.93	56.2	77.7	10.3646	0	1	1	1	11	22.15	1	6.3	2.7	NA	13	0.903	2.97	1.31
2519	2	4	13	1	1	3	1.07	2	6022.72	0	2522.27	132.92	17.94	91.17	832.16	16.67	12.74	52.5	77.3	10.6684	0	0	NA	0	NA	21.77	1	10.4	3.1	NA	8	1.603	3.41	0.83
2525	1	9	15	1	2	2	0.42	1	696.85	0	3015.95	98.21	12.45	117.94	1219.71	12.19	15.06	60.2	73.5	9.47303	0	0	NA	0	NA	22.91	0	7.2	4.1	NA	11	0.418	3.52	1.66
2539	1	7	14	1	2	2	1.09	2	490.414	0	3115.37	145.51	14.6	105.49	1212.89	16.51	14.32	57.5	71.8	9.4687	0	0	NA	0	NA	23.42	0	6.5	3.3	NA	19	0.384	3.41	1
2555	2	9	14	1	1	2	0.61	1	568.864	0	2042.18	69.21	14.14	96.35	1281.27	13.05	12.41	66.2	70.5	8.66483	0	0	NA	0	NA	22.04	0	3.2	4.5	NA	16	0.644	5.38	1.47
2558	1	13	18	2	1	1	1.68	2	241.668	0	2154.06	63.36	19.98	28.45	1234.68	74.84	7.23	55.1	71	9.56495	0	0	NA	0	NA	21.88	1	9.8	1.9	NA	9	0.892	3.93	1.28
2561	2	8	18	2	1	2	0.21	1	568.231	0	3350.47	85.69	15.31	124.06	792.86	14.23	10.92	59.1	70.8	9.20957	1	0	NA	0	NA	18.02	0	3.9	2.6	5.233	26	0.598	4.03	1.9
2564	2	4	15	1	2	2	1.25	2	476.046	0	999.72	30.47	15.79	22.35	380.32	7.6	3.34	50.2	67.2	9.48456	0	1	0	0	2	19.34	0	8.1	2	NA	17	1.14	4.76	1.34
2565	2	2	18	2	1	1	0.85	1	371.988	0	1533.09	51.95	8.33	49.6	576.71	18.77	14.42	70.4	79.1	9.42736	0	0	NA	0	NA	23.36	0	8.4	2.6	5.217	14	0.655	4.24	1.36
2566	1	9	17	2	1	2	3.35	3	676.243	0	1446.92	56.8	11.36	47.54	699.3	22.57	11.51	88	94.5	10.0737	1	1	0	0	13	32.64	0	6.2	6.4	4.618	69	0.881	5.04	1.6
2567	2	11	16	2	1	2	1.8	2	777.373	0	2137.22	67.25	12.48	85.68	528.73	13.66	8.58	75.3	79.2	9.12699	0	0	NA	0	NA	22.31	0	5.9	0.8	NA	14	0.587	3.85	1.71
2568	2	7	12	1	1	4	2.11	2	2858.44	0	2817.92	120.61	11.3	113.57	543.49	18.93	19.1	77	105	11.9659	0	0	NA	0	NA	28.35	0	5.4	6.4	5.833	33	0.711	3.26	1.22
2570	1	13	16	2	1	1	0.74	1	279.763	0	4372	153.87	35.92	164.27	2323.16	62.26	22.54	58.1	73.3	9.61648	0	0	NA	0	NA	20.66	0	8.4	2	NA	15	1.061	3.31	0.93
2577	2	3	18	2	2	1	1.4	2	296.604	0	2026.96	39.44	10.86	65.02	666.5	8.82	5.31	67.74	89.3	10.85	1	0	NA	0	NA	27.2	1	8.5	1.3	4.628	24	1.016	3.98	1.42
2580	2	2	13	1	2	1	3.26	3	487.722	0	1566.18	49.24	15.74	53.42	382.54	10.34	7.06	53.1	82	11.253	0	1	1	1	9	23.44	0	6.7	8	NA	13	0.824	3.59	1.31
2584	2	4	12	1	2	2	5	3	532.611	0	1393.83	30.46	9.46	55.58	437.33	6.71	3.21	63.1	78.8	9.92	1	0	NA	0	NA	22.98	0	8	1.9	NA	22	0.689	4.27	1.34
2585	2	5	19	2	1	2	2.16	2	645.954	0	3845.25	108.88	19.01	146.77	987.87	20.17	13.21	75.1	82.2	9.48532	1	0	NA	0	NA	23.36	0	4.3	1	4.967	18	0.869	3.72	1.14
2589	1	4	18	2	1	1	1.79	2	368.973	0	2144.87	96.16	10.78	79.4	797.7	10.01	10.76	116.2	115.2	10.6868	0	0	NA	0	NA	39.23	0	7.2	2.5	4.767	27	1.355	3.96	1
2593	1	11	12	1	2	3	1.06	2	3712.26	0	3082.1	52.17	11.74	123.37	545.94	18	5.4	42.5	66.7	10.2313	0	0	NA	0	NA	17.85	0	6.4	1.2	4.95	10	0.565	2.69	1.2
2611	1	7	16	2	1	2	0.78	1	514.997	0	1630.13	64.45	6.95	53.07	386.41	11.12	9.28	62.9	69.9	8.81357	0	0	NA	0	NA	20.59	0	6.6	3.2	NA	15	2.123	3.57	0.91
2614	2	6	19	2	1	1	0.97	1	274.808	0	5773.29	281.26	78.78	206.83	1482.46	40.57	43.19	98.5	107.5	10.8315	0	0	NA	0	NA	31.73	1	6.4	1.7	5.533	21	1.479	4.5	1.23
2616	1	2	18	2	1	3	0.6	1	2924.59	0	3002.28	110.08	13.42	98.78	585.84	14.85	9.39	84.2	83.7	9.12157	0	0	NA	0	NA	23.45	0	4.9	1.9	NA	15	1.637	4.16	0.89
2623	2	6	13	1	2	1	1.63	2	239.141	0	1236.9	56.79	8.01	49.38	1272.8	35.54	33.48	52.6	68.5	9.44491	0	0	NA	0	NA	22.89	1	7.6	1.8	NA	8	0.531	3.93	1.42
2624	1	4	13	1	2	1	1.38	2	724.827	0	959.46	38.7	3.45	34	558.83	3.79	4.37	46	64.5	9.51001	0	0	NA	0	NA	21.29	0	8	0.6	NA	10	0.508	5.07	1.64
2628	1	13	15	1	2	1	1.17	2	274.178	0	2632.36	85.91	11.8	79.66	1359.91	19.5	8.45	74.7	89.7	10.3784	0	0	NA	0	NA	30.54	0	6.7	1	NA	10	0.802	3.83	1.62
2631	1	2	18	2	1	2	2.4	2	902.316	0	1776.36	40.69	7.9	44.37	206.34	8.58	3.97	53.1	72.4	9.93554	0	0	NA	0	NA	19.86	0	5.1	1.7	NA	17	1.377	3.72	1.18
2635	1	4	18	2	1	1	0.14	1	361.453	0	2308.18	84.78	21.17	110.13	959.75	13.19	15.01	76.8	90	10.2698	0	0	NA	0	NA	24.57	0	7.3	1.8	5.656	14	1.039	4.24	1.12
2642	2	6	14	1	1	1	0.62	1	275.435	0	1817.15	44.89	8.1	78.1	748.73	6.91	6.1	71.9	87.5	10.3191	0	0	NA	0	NA	24.91	0	NA	NA	NA	NA	NA	NA	NA
2647	2	12	13	1	1	2	2.06	2	628.847	0	2616.2	76.94	21.38	110	1337.5	13.68	11.49	35.4	57.5	9.66421	0	0	NA	0	NA	17.07	0	7	4.9	NA	13	1.31	3.85	1.34
2652	1	4	14	1	1	1	0.48	1	327.967	0	2480.85	93.54	13.84	110.96	1348.22	14.26	16.66	49.9	67.2	9.51303	1	0	NA	0	NA	17.41	1	7.2	4.7	NA	13	0.903	4.42	1.49
2657	2	10	15	1	1	1	0.99	1	326.117	0	3578.62	102.11	6.87	108.79	1721.2	14.35	10.47	46.6	63.6	9.31674	0	0	NA	0	NA	17.63	1	10.1	0.4	NA	18	0.519	3.23	1.56
2667	2	8	16	2	2	2	2.47	2	750.605	0	3125.35	90.3	13.79	110.53	583.83	13.5	16.62	154.1	153.7	12.3815	0	1	0	0	10	58.36	0	9.1	3.4	NA	16	0.779	3.78	1.95
2683	3	1	14	1	2	3	5	3	2339.56	0	4351.11	218.85	30.95	113.71	2643.59	39.3	44.03	56	71.9	9.60804	0	0	NA	0	NA	21.1	0	6.7	1.3	4.874	12	0.395	3.31	1.39
2688	1	5	16	2	2	3	5	3	2764.79	0	1908.63	33.89	13.14	58.48	611.9	10.4	4.46	51.4	71.7	10.0009	0	0	NA	0	NA	22.42	0	8.6	1.7	NA	10	0.553	3.65	1.28
2689	1	1	17	2	1	3	4.52	3	3520.16	0	2170.51	48.93	5.33	57.96	220.27	8.28	4.7	52	63.2	8.76426	1	0	NA	0	NA	16.67	1	5.6	1.6	5.261	17	0.903	3.7	1.17
2690	1	7	12	1	1	2	1.2	2	586.868	0	1556.83	52.34	3.36	58.65	688.71	17.1	8.59	40.6	64	10.0442	0	0	NA	0	NA	16.37	0	3.9	2	NA	17	0.723	3.39	1.02
2693	2	11	14	1	2	3	3.89	3	3115.03	0	2205.35	102.99	9.1	98.38	1145.51	14.63	14.34	49.7	68	9.64563	1	0	NA	0	NA	17.16	1	6.1	3.8	4.735	16	0.485	3.88	1.02
2695	1	3	16	2	1	1	1	2	385.08	1	2619.55	87	9.99	138.34	980.83	10.32	10.58	87	91	9.75622	0	1	1	1	10	26.82	1	NA	NA	NA	NA	NA	NA	NA
2703	1	10	18	2	1	1	2.38	2	301.889	0	1605.34	47.42	40.82	45.82	620.01	15.42	6.65	55.5	72.1	9.67807	0	0	NA	0	NA	21.15	1	6.8	2.7	5.789	8	0.745	4.03	1.12
2708	1	8	14	1	2	3	5	3	2523.18	0	629.2	13.77	4.29	28.82	279.63	2.72	1.76	49.4	70.7	10.059	0	0	NA	0	NA	18.73	0	6.6	0.7	4.013	9	0.655	3.7	1.3
2710	1	7	19	2	1	4	1.55	2	4544.92	0	2375.02	110.76	13.12	79.3	601.06	17.47	16.76	73.9	88.1	10.2483	0	0	NA	0	NA	25.01	0	7.4	3.9	4.356	17	2.168	4.11	0.75
2715	2	10	12	1	2	2	0.72	1	710.625	0	1153.97	39.94	9.96	27.64	420.44	6.45	5.59	62.8	85.3	10.7639	0	0	NA	0	NA	23.24	0	7	1.7	NA	18	0.768	4.32	0.91
2719	2	8	19	2	1	1	0.18	1	511.649	0	2142.54	84.12	11.69	43.41	469.57	9.76	8.76	56.1	75.4	10.0668	1	0	NA	0	NA	17.01	1	9.4	2.3	NA	19	0.542	3.78	1.22
2720	1	2	19	2	1	2	0.48	1	599.877	0	4204.16	52.74	24.63	111.44	495.22	21.27	7.81	70.6	74	8.80703	0	0	NA	0	NA	23.16	1	3.9	3.1	NA	17	0.508	2.74	1.45
2735	2	11	18	2	1	1	0.95	1	667.956	0	2018.04	56.18	13.86	81.68	281.53	7.69	6.42	64.9	82.1	10.1911	1	0	NA	0	NA	24.04	0	5.5	1.7	NA	13	0.914	3.62	1.12
2736	1	3	15	1	2	1	0.7	1	320.045	0	1185.41	28.64	5.95	41.8	433.69	9.13	7.98	80.5	89.6	9.98643	1	0	NA	0	NA	29.82	1	9	2.7	NA	8	1.614	4.63	1.47
2742	1	4	16	2	2	1	1.07	2	360.09	0	2086.74	75.51	10.41	88.78	714.15	15.7	16.06	55.7	74	9.91526	0	0	NA	0	NA	23.01	1	8.3	3.3	5	12	0.666	3.96	1.49
2743	2	7	16	2	2	3	2.41	2	3651.08	0	1224.01	41.9	9.06	38.53	733.51	4.38	4.79	68.1	85.2	10.3244	1	0	NA	0	NA	27.38	0	8.6	2.3	NA	12	2.055	4.47	1.09
2744	2	7	15	1	1	5	4.25	3	581.318	0	2949.05	104.87	21.89	85.8	703.2	19.82	15.75	53.6	65.9	9.00125	0	0	NA	0	NA	17.58	1	7.3	3.7	5.65	22	0.892	3.85	1.25
2748	2	3	17	2	1	1	0	1	319.241	0	3499.75	89.91	21.62	137.16	1361.41	18.7	14.89	89.34	93.9	9.93442	1	0	NA	0	NA	26.3	1	6.2	1.3	5.322	56	0.79	3.15	1.25
2750	2	6	17	2	2	1	4.4	3	284.595	0	1492.48	77.44	6.08	53.36	1104.57	9.59	7.16	40.6	63.5	9.96577	0	0	NA	0	NA	15.55	0	8.2	0.3	NA	12	0.835	2.77	1.34
2765	1	3	18	2	1	1	2.31	2	407.171	1	2102.44	52.67	7.72	41.05	347.87	7.3	8.45	71.6	83.5	9.86802	0	0	NA	0	NA	24.12	0	4.9	1	5.478	22	2.247	4.32	1.25
2770	2	7	19	2	2	1	0.49	1	229.033	0	878.05	17.28	15.74	19.08	443.18	10.8	2.01	52.5	81.9	11.3033	0	0	NA	0	NA	25.93	0	8.2	2.2	4.289	7	2.958	6.03	1.39
2773	1	8	13	1	2	3	4.07	3	2645	0	2586.57	88.4	12.67	109.11	987.98	14.72	14.12	63.8	91.6	11.4679	1	0	NA	0	NA	25.56	0	6.6	2.1	NA	7	1.242	4.03	0.8
2774	2	2	17	2	2	1	1.21	2	395.966	0	1107.89	28.89	5.94	26.74	100.43	6.24	2.73	98.5	107.5	10.8315	0	0	NA	0	NA	41.43	0	9.8	2	NA	11	1.287	5.07	1.31
2778	1	9	17	2	2	3	3.33	3	2879.93	0	1634.07	51.38	12.94	42.02	860.45	12.63	6.54	68.9	79.5	9.57762	0	0	NA	0	NA	24.97	1	5.6	2.7	4.38	8	0.373	3.28	1.66
2802	2	10	16	2	1	2	3.59	3	727.204	0	2109.39	33.52	6.7	72.96	307.84	7.38	5.27	138.4	130.1	11.0588	1	0	NA	0	NA	41.64	0	NA	NA	NA	NA	NA	NA	NA
2808	1	12	17	2	2	1	0.18	1	363.561	0	2833.47	80.66	19.91	84.28	1047.74	23.57	12.94	66.8	84	10.2776	1	0	NA	0	NA	24.54	0	6.6	3.7	NA	17	0.779	4.45	1.08
2823	1	11	19	2	1	1	1.48	2	750.348	0	1639.55	96.56	17.79	58.57	454.37	10.93	15.7	59.9	70	9.0445	0	0	NA	0	NA	21.79	0	9.3	17.9	NA	17	2.032	4.09	1.25
2833	2	10	13	1	2	1	0.28	1	372.461	0	2322.8	89.48	15.15	115.21	1650.64	24.84	15.36	58.5	79.8	10.4334	0	0	NA	0	NA	24.01	0	7.4	1.7	NA	16	1.4	4.42	1.31
2839	2	3	18	2	2	1	0.22	1	285.466	0	1354.1	30.66	15.18	54.76	408.76	8.05	5.35	75.54	97.2	11.1835	0	0	NA	0	NA	31.81	1	9.9	3.3	NA	40	2.856	4.19	0.87
2842	1	13	12	1	2	1	0.72	1	295.938	0	1047.73	54.02	7.45	36.14	387.51	6.79	7.21	71.1	86.7	10.2822	0	0	NA	0	NA	28.7	1	8.2	3.3	5.444	15	0.644	2.84	1.04
2846	2	1	19	2	2	3	1.66	2	2886.5	0	2400.76	81.79	15.43	103.9	1138.04	12.87	8.8	84.6	119	12.9378	0	0	NA	0	NA	31.72	0	11.9	1.3	NA	16	4.121	5.87	1.49
2847	1	5	16	2	2	4	3.96	3	2783.14	0	1909.42	33.68	9	70.15	494.84	8.73	4.57	58.1	75	9.8395	0	0	NA	0	NA	20.59	0	6.9	1.3	NA	8	0.734	2.79	1.07
2853	2	12	13	1	1	1	0.5	1	274.633	0	1602.88	48.02	11.04	37.17	631.5	10.64	7.08	73.1	86.1	10.0703	0	0	NA	0	NA	26.59	0	5.5	5.6	5.094	15	1.073	3.88	1.37
2854	2	12	17	2	2	3	3.81	3	3094.74	0	1532.14	58.6	19.94	36.21	926.19	33.75	11.09	57	75.2	9.96048	0	1	0	0	7	19.58	0	7.6	1.7	NA	9	1.061	3.54	1
2863	2	2	16	2	1	3	5	3	3622.34	0	4111.9	144.23	20.06	145.22	1861.25	31.55	30.83	54.9	72	9.71732	0	0	NA	0	NA	18.13	0	6.3	12.4	NA	10	0.802	4.01	1.21
2865	1	3	18	2	1	1	3.96	3	378.505	0	4344.9	182.36	17.4	174.55	1171.82	20.7	26.39	55	71.5	9.64106	1	0	NA	0	NA	21.7	1	6.9	3.4	6.856	17	0.881	4.03	1.23
2872	1	9	16	2	1	2	3.62	3	705.029	0	1878.29	68.81	9.37	72.05	489.01	10.5	8.05	64.8	73.5	9.13061	0	0	NA	0	NA	21.21	0	5.1	3	NA	24	0.553	2.92	1.07
2873	1	2	14	1	1	3	3.75	3	5021.23	0	1393.46	67.42	6.42	43	557.54	7.6	7.13	113.8	118.3	11.0895	0	0	NA	0	NA	36.7	1	8.8	2.8	5.594	92	3.94	5.9	0.71
2878	1	2	12	1	2	2	0.9	1	894.361	1	1350.2	41.56	8.6	52.85	438.61	14.11	4.32	46.9	63.3	9.24309	0	1	1	1	12	15.95	1	6.1	4.1	4.728	51	0.474	2.61	1.57
2888	2	8	15	1	2	5	5	3	2488.42	0	1763.65	72.22	12.51	43.12	622.84	11.84	6.81	54.7	70	9.46465	0	0	NA	0	NA	20.26	0	4.9	1.3	4.756	11	1.287	5.74	1.28
2900	1	6	18	2	2	1	2.1	2	459.145	0	2231.45	123.48	31.84	84.88	910.78	10.89	14.99	107.5	106.2	10.2428	0	0	NA	0	NA	37.33	1	9.8	2.8	4.55	13	1.75	6.9	1.36
2913	2	1	17	2	2	3	5	3	3243.55	0	2552.92	48.39	8.24	84.83	613.83	8.29	7.19	58.1	75.2	9.86574	0	0	NA	0	NA	20.13	1	8.9	3.8	4.211	9	0.881	4.53	1.45
2919	1	4	15	1	2	1	0.88	1	291.899	1	2238.83	87.59	10.47	94.79	456.63	10.02	10.58	48.8	72.7	10.407	1	0	NA	0	NA	18.83	1	6.4	2.1	4.972	11	0.689	4.16	1.68
2926	1	3	17	2	1	1	0.79	1	704.845	0	4499.9	172.15	25.49	194.71	1987.76	21.75	27.43	79.4	89	9.98803	0	0	NA	0	NA	27.47	0	7.3	0.7	NA	20	0.79	3.08	0.81
2930	1	10	18	2	2	5	5	3	3507.81	0	585.83	24.13	2.83	26.56	105.66	3.57	1.34	46.5	70.5	10.3386	0	0	NA	0	NA	19.13	0	NA	NA	NA	NA	NA	NA	NA
2945	1	3	16	2	2	1	0.75	1	508.56	0	1542.08	56.85	6.31	79.19	991.68	8.15	8	95.6	97.8	10.0025	1	0	NA	0	NA	34.53	0	6.5	1.5	NA	13	1.355	4.78	1.25
2950	2	3	17	2	1	1	0	1	330.13	0	1347.87	78.03	4.85	22.91	220.96	16.91	15.12	77.24	94	10.6956	1	0	NA	0	NA	26.23	0	4.9	2	5.189	19	1.129	3.57	1.04
2952	2	2	14	1	2	1	1.59	2	259.051	0	840.8	29.73	2.36	28.64	533.34	4.63	3.76	52.6	84.4	11.6372	0	0	NA	0	NA	22.09	0	NA	NA	NA	NA	NA	NA	NA
2954	2	11	17	2	1	2	2.71	2	750.591	0	2086.77	63.68	13.4	52.37	851.69	32.52	9.11	78.3	82	9.26687	1	0	NA	0	NA	25.28	0	8.8	0.8	NA	22	1.264	4.99	1.06
2957	1	7	16	2	1	2	1.94	2	581.297	0	2229.04	43.88	7.97	71.59	593.25	9.7	5.84	89.1	85.6	9.06849	0	1	1	1	2	25.59	0	5.6	6	NA	13	0.745	3.44	1.39
2960	1	7	13	1	1	4	4.68	3	4522.4	0	2622.06	108.38	6.61	118.09	2062.52	21.11	23.02	60.9	74.5	9.54658	0	0	NA	0	NA	20.68	0	7.5	0.7	NA	12	0.576	3.57	1.1
2964	2	13	14	1	2	1	1.22	2	221.132	0	1343.65	50.89	4.34	42.7	1378.94	5.57	6.41	55.4	78.2	10.5064	0	0	NA	0	NA	23.54	0	NA	NA	NA	NA	NA	NA	NA
2965	2	12	18	2	2	1	1.58	2	302.775	0	2171.91	52.45	6.41	62.72	739.36	9.11	6.69	52.14	69.5	9.62497	0	1	1	1	12	21.34	1	8.4	1.4	4.794	14	1.185	4.19	1.09
2967	2	13	18	2	1	1	4.32	3	287.434	0	3597.86	187.44	35.81	155.51	2166.29	14.87	13.67	56.3	75.7	10.0889	0	0	NA	0	NA	20.41	0	5.1	1.4	5.1	15	0.768	3.39	1.04
2970	1	3	16	2	2	1	0.28	1	498.463	1	1698.43	59.51	8.93	88.51	1083.04	7.74	9.66	47.6	66.6	9.65319	0	0	NA	0	NA	19.74	1	7.3	11.5	4.894	14	0.406	4.11	2.13
2971	1	6	16	2	1	3	5	3	4051.16	0	4205.36	220.27	19.97	171.93	749.46	24.62	38.84	79.9	89.3	9.99029	1	0	NA	0	NA	25.79	1	5.7	5.3	5.439	12	0.869	3.85	1.28
2974	1	6	13	1	2	1	1.56	2	285.338	0	1286.04	38.82	6.18	58.28	795.26	5.52	4.94	50.3	68.4	9.64433	0	0	NA	0	NA	22	0	8.9	2.7	5.556	13	0.632	3.52	1.23
2983	2	10	12	1	2	2	0.29	1	722.862	0	1379.58	38.63	7.58	40.05	199.5	5.45	3.99	45.6	63.6	9.41835	0	0	NA	0	NA	17.81	0	NA	NA	NA	NA	NA	NA	NA
2985	1	6	13	1	2	1	1.56	2	354.047	0	1704.68	41.72	8.52	69.08	710.01	7.87	4.64	60.5	79.6	10.2338	0	0	NA	0	NA	25.12	1	6.1	1.3	4.878	6	0.632	4.24	1.17
2989	2	3	12	1	2	1	2.01	2	245.075	0	2592.01	84.37	15.12	128.65	585.01	15.54	10.18	30.54	61.1	11.0562	0	0	NA	0	NA	16.25	0	7.1	2.2	NA	12	3.184	4.37	1.22
2994	2	3	15	1	1	1	5	3	281.874	0	3931.1	68.99	15.97	149.96	886.18	14.48	8.07	93.34	101.2	10.4748	0	0	NA	0	NA	32.18	0	7.2	1.3	NA	12	0.666	3.96	1.15
2995	2	2	17	2	2	1	3.01	3	606.841	0	807.85	20.08	3.97	22.97	121.76	5.18	1.56	79.6	106.1	11.8921	0	0	NA	0	NA	31.49	0	5.9	3.1	4.45	11	1.456	4.11	1.12
3014	1	3	15	1	1	1	0.36	1	377.594	0	3454.99	110.89	23.1	120.95	797.37	18.82	13.85	61.3	76.3	9.74528	0	0	NA	0	NA	21.21	1	6.9	1	NA	26	0.858	5.22	1.59
3017	1	1	13	1	2	3	2.51	2	2875.03	0	1740.95	78.37	21.25	57.63	850.2	13.12	13.17	47.3	69.3	10.0763	0	0	NA	0	NA	19.97	0	6.8	1.3	NA	8	0.937	4.03	1.34
3022	1	10	13	1	1	1	1.5	2	296.952	1	1633.71	60.62	7.56	74.51	638.62	9.8	8.56	38.9	58.9	9.44366	0	0	NA	0	NA	14.43	0	9	2.2	NA	14	0.711	3.62	1.36
3023	2	8	12	1	1	1	0.79	1	534.956	0	2650.45	96.31	63.47	72.02	1268	23.06	12.33	37.3	65.7	10.7575	1	0	NA	0	NA	16.96	0	5.4	2.5	4.817	10	0.565	2.72	1.11
3030	1	6	13	1	1	1	1.14	2	449.522	0	4598.77	152.2	47.97	142.35	2196.94	63.19	24.07	80.6	98.8	11.005	0	0	NA	0	NA	28.69	0	7.9	4.2	NA	10	0.734	2.56	1.02
3032	1	1	19	2	2	3	3.76	3	3529.86	0	762.91	41.21	4.13	33.37	261.65	5.36	5.4	45.8	69	10.1957	1	0	NA	0	NA	16.95	0	6	1	NA	13	0.519	3.72	1.67
3034	2	4	16	2	2	2	5	3	812.376	0	1012.49	25.08	8.63	27.38	321.25	5.02	3.21	75.2	87.8	10.1248	0	0	NA	0	NA	29.82	0	NA	NA	NA	NA	NA	NA	NA
3047	2	12	19	2	2	3	0.89	1	3244.15	0	1782.37	57.91	6.89	65.19	721.66	8.24	4.97	41.6	67	10.3879	0	0	NA	0	NA	18.61	0	7.4	1.4	NA	9	0.497	3.41	1.11
3049	1	3	17	2	1	1	5	3	385.62	0	2558.87	81.51	28.33	94.64	1443.53	14.11	9.01	84.5	96.8	10.5305	0	0	NA	0	NA	27.91	0	6.2	1.1	5.15	14	1.648	5.09	0.98
3052	2	3	13	1	2	1	0.83	1	291.265	0	2338.36	71.95	35.01	86.24	885.93	22.95	16.54	92	106.7	11.1242	0	1	0	0	1	32.87	1	6.1	2.3	4.972	15	1.31	5.72	1.39
3060	1	7	12	1	1	3	3	2	2896.61	1	2201.69	118.95	11.44	94.26	1160.59	16.35	7.91	51.2	80.8	11.2921	1	1	0	0	1	22.34	0	7.8	6.7	NA	11	1.276	3.47	0.95
3064	1	5	19	2	1	1	1.2	2	365.396	0	1592.54	76.49	9.4	46.94	237.29	13.08	11.56	55.9	72.5	9.69688	0	0	NA	0	NA	18.44	1	9.3	0.7	NA	15	0.598	4.47	1.87
3065	1	9	15	1	2	2	0.36	1	688.161	0	1410.04	70.27	18.46	41.45	217.99	13.07	10.69	85.8	97.3	10.5044	0	0	NA	0	NA	34.63	0	7.7	1	5.063	23	0.598	3.72	1.08
3070	1	9	14	1	1	2	5	3	764.51	0	2393.21	76.94	13.18	98.17	517.96	12.54	12.94	62.4	72.4	9.16529	1	0	NA	0	NA	19.5	0	5.9	1.7	NA	6	0.429	3.15	1.47
3073	1	6	18	2	2	1	0.32	1	387.799	0	2338.52	88.24	13.53	78.9	728.3	14.32	11.36	69.5	90	10.7957	0	1	0	0	11	27.7	0	12.3	2.6	NA	17	2.19	4.16	0.95
3077	2	6	19	2	2	1	2.99	2	308.279	0	1292.23	50	6.63	49.94	508.38	10.08	5.89	58.2	82.4	10.801	0	0	NA	0	NA	21.96	1	8.1	0.9	NA	11	1.784	5.84	1.68
3083	1	7	14	1	2	2	4.99	3	531.223	0	1101.83	36.9	3.09	27.77	463.45	3.81	2.54	47.2	62.4	9.08267	0	0	NA	0	NA	18.46	0	7.2	1.3	NA	7	0.474	4.14	1.56
3090	1	10	13	1	2	3	0	1	2888.95	0	3866.44	118.68	23.57	165.7	1703.96	20.39	17.11	48.5	75	10.7694	1	0	NA	0	NA	19.5	0	7.8	3.3	NA	9	0.858	4.37	1.41
3103	1	11	12	1	2	3	0	1	3850.98	0	1559.33	73.17	11.78	62.42	870.42	8.3	7.98	36.7	61.7	10.1848	0	0	NA	0	NA	15.34	1	5.2	0.9	NA	8	0.711	4.09	1.91
3114	1	11	17	2	1	2	2.12	2	555.134	0	2843.09	107.19	15.05	99.8	778.9	15.07	9.96	96.7	99	10.0675	0	0	NA	0	NA	32.31	0	4.7	3.1	5.189	23	1.547	5.25	1.14
3119	1	10	17	2	1	1	0.04	1	356.247	0	1687.51	52.92	7.48	56.76	401.69	13.14	4.09	59.7	72.6	9.39614	0	0	NA	0	NA	19.92	0	6.9	1.2	NA	25	1.027	4.29	1.09
3121	1	10	14	1	2	2	3.26	3	690.499	0	2285.56	66.67	5.54	108.53	306.15	9.8	8.11	53.5	68.1	9.31044	0	0	NA	0	NA	19.65	0	9.1	3.2	NA	13	0.474	4.09	2.02
3123	1	13	18	2	1	1	1.34	2	279.763	0	3310.77	121.16	17.96	120.88	1369.25	19.46	17.94	105	100.5	9.8078	0	0	NA	0	NA	32.55	1	7.5	1.2	NA	13	0.474	3.05	1.1
3125	1	6	12	1	1	2	2.31	2	858.215	0	2595.05	60.48	16.89	102.81	680.26	13.6	10.93	43.8	63.2	9.54949	0	0	NA	0	NA	18.78	0	4.8	2	NA	24	1.411	4.73	1.28
3127	1	10	15	1	1	4	2.76	2	3265.18	0	3408.05	131.72	15.57	155.63	1207	26.25	31.33	51.7	71.2	9.90227	0	0	NA	0	NA	19.82	0	4.4	4.5	4.906	15	0.44	2.59	0.65
3138	2	4	12	1	1	2	2.35	2	541.926	1	2071.67	81.57	4.53	90.12	757.07	13.61	9.39	54.9	80.3	10.8375	0	1	1	1	1	24.66	0	4.9	8.2	5.178	14	1.061	4.37	1
3147	2	5	14	1	1	3	4.16	3	3581.88	0	9656.67	283.48	57.59	307.8	3418.85	44.34	39.5	59.3	71.7	9.3109	0	0	NA	0	NA	18.65	1	5.2	2.5	NA	11	0.384	3.1	1.25
3150	1	7	17	2	1	5	2.54	2	665.885	0	2634.86	117.63	10.4	123.1	1804.72	22.45	22.5	69.4	73.2	8.78681	0	0	NA	0	NA	20.75	0	6.7	1	NA	19	0.813	3.93	1.25
3151	1	6	13	1	1	1	0.64	1	346.972	0	1767.02	61.6	12.11	61.14	460.45	7.4	6.06	53	82.3	11.3048	0	0	NA	0	NA	21.26	0	7.9	2.2	NA	11	0.835	3.72	1.34
3156	1	13	18	2	2	1	0.11	1	253.728	0	1593.36	36.69	6.95	56.18	302.9	7.73	6.27	75.6	90.7	10.4315	0	0	NA	0	NA	28.81	1	12.2	1	5.044	76	0.418	3.88	1.78
3158	2	2	18	2	2	1	1.48	2	400.702	0	2794.01	56.91	15.19	55.65	296.6	14.84	7.07	55.2	78.9	10.6196	0	0	NA	0	NA	19.53	1	9.4	1.9	NA	9	0.553	3.47	1.25
3160	1	7	19	2	1	2	3.52	3	562.545	0	1923.97	99.49	3.87	75.39	367.63	9.42	12.59	65.4	73.5	9.08863	1	0	NA	0	NA	20.95	0	6.7	2	5	18	0.384	3.65	1.17
3181	1	6	19	2	1	1	1.35	2	313.255	0	2754.61	113.78	40.03	86.03	1437.89	36.89	26.13	83.4	95.2	10.4245	0	0	NA	0	NA	29.87	0	8.3	0.9	NA	16	1.05	4.06	0.91
3183	2	8	17	2	1	1	2.49	2	545.562	0	2401.77	86.5	11.82	114.56	540.08	13.4	11.53	65	78.6	9.74913	1	0	NA	0	NA	22	0	6	1.3	5.078	17	0.779	3.65	1.14
3189	1	9	12	1	1	3	0	1	2809.93	0	4860.37	131.68	34.93	248.75	2643.47	22.11	21.98	55.6	73	9.79006	0	0	NA	0	NA	20.93	1	6.1	6.5	4.84	10	0.689	3.9	1.16
3191	2	8	15	1	2	3	5	3	2488.42	0	1979.3	42.23	13.27	72.54	714.7	10.32	5.71	55	70.3	9.47925	0	0	NA	0	NA	18.4	0	8.9	0.8	NA	13	0.937	5.04	1.74
3195	1	12	15	1	2	1	0.28	1	325.053	0	463.39	46.28	1.49	13.88	79.78	3.43	1.8	42.8	65.1	9.95083	0	0	NA	0	NA	17.98	1	6.5	1.3	NA	13	0.802	3.67	1.17
3204	1	2	19	2	1	3	0.48	1	2924.59	0	2882.15	208.87	14.84	126.23	604.26	19.13	28.63	98.1	98	9.89445	0	0	NA	0	NA	30.51	0	5.6	9.6	5.339	14	0.756	4.14	1.34
3208	1	11	18	2	2	3	0.24	1	4149.85	0	1659.57	47.85	14.34	84.57	636.92	9.5	7.88	65.1	85	10.5349	0	0	NA	0	NA	25.59	1	10.9	1	NA	17	1.016	4.65	1.64
3209	1	3	16	2	2	1	1.92	2	387.474	0	1173.09	47.32	4.92	43.34	469.47	7.18	7.24	61.1	72.6	9.28787	0	0	NA	0	NA	22.04	1	7.1	0.9	4.794	5	1.039	4.24	1.36
3211	1	11	13	1	1	3	0.91	1	4276.1	0	2527.79	116.35	10.5	121.02	1694.6	10.97	11.11	83.2	95.8	10.5028	1	1	0	0	1	28.16	1	5.7	2.8	5.406	11	1.716	4.71	1.04
3218	2	11	17	2	2	3	3.71	3	4013.43	0	1136.5	22.38	5.39	45.43	284.12	4.08	2.88	59.3	80.6	10.4666	1	0	NA	0	NA	24.12	0	8.7	2.9	4.08	22	1.14	4.99	1.07
3228	2	13	15	1	1	1	2.71	2	394.585	0	2382.21	48.85	18.02	58.16	336.92	11.99	7.69	66.3	81.2	9.97239	0	0	NA	0	NA	25.33	0	5.7	0.8	5.183	10	1.084	2.87	0.7
3242	1	4	14	1	2	1	2.77	2	271.398	0	575.24	18.67	3.09	13.29	86.93	4.38	1.83	55.3	78.1	10.5024	0	0	NA	0	NA	22.15	0	5.6	1.7	5.017	9	0.711	4.19	1.36
3248	2	3	12	1	1	1	0.02	1	307.178	0	3395.49	58.57	15.93	120.93	931.9	15.49	7.72	53.74	88.5	12.0724	0	1	1	1	1	24.47	0	6.2	12.8	NA	20	2.902	4.91	1.28
3255	2	7	17	2	2	4	1.52	2	9652.38	0	781.05	46.74	2.75	30.06	1015.96	4.6	5.06	53.5	72	9.84364	1	0	NA	0	NA	22.15	1	7.5	0.6	23.567	NA	NA	NA	NA
3271	1	7	19	2	2	2	1.16	2	693.949	0	3565.01	114.93	18.14	115.06	468.56	17.09	15.27	44.8	61.8	9.23314	1	0	NA	0	NA	19.47	0	7.3	0.9	5.011	31	0.508	4.24	1.69
3285	2	3	19	2	2	1	4.28	3	324.226	0	1949.06	76.24	21.26	80.03	650.67	10.44	11.56	92.34	113.1	11.7698	0	0	NA	0	NA	33.59	0	12.1	0.8	5.55	19	1.264	5.04	1
3287	1	7	18	2	1	2	3.18	3	555.53	0	1528.84	56.13	6.4	55.6	755.4	7.44	9.21	60.9	71	9.09808	0	0	NA	0	NA	20.97	0	5.5	1.3	NA	40	0.508	2.72	1.34
3288	1	5	13	1	2	1	0.74	1	279.697	0	1078.95	25.93	11.69	16	596.59	11.72	7.63	43.6	63.9	9.67738	0	0	NA	0	NA	17.92	1	11.4	1.7	NA	6	0.892	3.21	1.17
3290	1	5	13	1	2	3	2.72	2	2153.79	0	2106.11	30.37	10.39	43.82	664.61	18.59	14.83	71.4	98	11.5978	1	0	NA	0	NA	28.17	1	11	7.7	NA	9	1.614	4.84	0.95
3300	2	11	15	1	2	5	0.61	1	660.48	0	1637.88	56.57	13.55	20.45	517.82	10.67	8.58	87.3	106	11.3448	1	0	NA	0	NA	29.44	0	4.1	3.4	NA	9	1.118	4.81	1.39
3304	2	12	14	1	2	2	0.58	1	573.859	0	1479.8	64.28	9.97	59.04	495.2	8.1	6.51	56.4	74.3	9.89348	0	1	0	0	3	21.68	1	7.5	1.7	NA	23	0.429	4.11	1.67
3311	1	6	17	2	1	1	1.56	2	361.524	0	1441.43	63.5	10.25	75.29	574.4	9.12	8.45	87.6	108.5	11.5925	0	0	NA	0	NA	32.57	0	6.8	2.7	5.217	14	0.948	3.36	1.1
3312	2	9	14	1	1	2	1.78	2	473.586	0	1995.39	46.39	5.91	25.9	273.2	8.24	4.75	54.5	69.4	9.40072	0	0	NA	0	NA	20.21	1	4.4	6	4.75	9	0.508	3.78	1.12
3315	2	3	13	1	2	3	0.15	1	2903.33	0	3987.14	75.3	13.94	116.1	1545.68	12.3	9.63	51.04	74.7	10.456	0	0	NA	0	NA	20.68	1	6.6	1.7	4.889	14	1.264	5.97	1.36
3321	1	12	15	1	1	1	0.41	1	313.931	0	5350.51	130.27	54.77	259.88	1874.05	27.91	20.53	48.3	68.8	9.89954	0	0	NA	0	NA	19.18	0	5.8	5.3	6.75	10	1.739	4.24	1.08
3322	1	13	13	1	1	2	3.89	3	585.875	0	3298.87	118.46	33.61	106.07	1115.88	32.03	15.66	50.9	68.5	9.60134	0	0	NA	0	NA	17.45	0	4	5.1	5.456	11	0.497	4.76	1.94
3328	1	9	15	1	1	1	0.76	1	568.756	0	3346.92	143.58	25.67	123.19	1177.05	30.28	15.18	50.3	71.1	10.025	0	0	NA	0	NA	20.35	1	8.1	4.4	NA	21	0.655	4.78	1.57
3338	1	4	15	1	1	5	2.2	2	353.473	0	1695.99	75.65	13.48	53.83	2084.61	6.9	9.2	30.8	70.5	12.7032	1	0	NA	0	NA	21.46	0	7.4	2.4	NA	10	2.281	5.43	1.13
3343	2	2	19	2	1	5	1.46	2	3668.25	0	2114.06	38.65	7.58	55.75	502.89	14.45	6.86	74.6	85.7	9.92228	0	0	NA	0	NA	26.31	0	6.3	1.8	NA	19	1.095	6.23	1.21
3354	2	9	17	2	1	4	0.89	1	413.684	0	3168.89	99.14	14.69	107.12	1426.37	18.65	13.77	65.8	74	9.1226	0	0	NA	0	NA	21.73	1	7	3.3	4.672	11	0.632	3.57	1.31
3365	2	5	16	2	1	3	4.4	3	3379.12	0	6933.86	102.82	46.44	214.83	1807.59	23.24	16.12	79.2	86	9.66353	0	0	NA	0	NA	24.86	0	6.6	3.8	6.378	23	1.344	4.55	0.87
3369	2	3	12	1	2	1	0.7	1	243.001	0	909.1	39.51	2.27	37.35	654.1	10.34	7.15	53.74	74.8	10.2036	0	0	NA	0	NA	21.15	0	11.3	1.2	NA	12	0.7	4.42	1.48
3383	2	3	13	1	2	1	3.51	3	480.46	0	1310.19	45.75	11.41	36.71	785.35	11.47	9.03	50.94	71	9.94784	0	0	NA	0	NA	18.71	0	7.8	0.7	NA	7	1.095	4.34	1.36
3389	2	12	19	2	2	2	2.63	2	727.392	0	1170.39	45.14	6.88	35.13	282.77	7.74	9.19	62.3	79.3	10.0468	0	0	NA	0	NA	24.71	0	3.5	4.4	4.839	18	0.847	4.45	2.06
3390	1	4	12	1	1	1	2.35	2	697.278	0	1074.54	28.51	13.64	20.97	309.59	7.09	3.28	82	101.4	11.1978	0	0	NA	0	NA	30.49	0	7.6	6.6	NA	19	0.7	2.95	1.31
3391	1	6	12	1	1	1	1.19	2	332.46	0	557.6	18.42	2.05	20.08	299.11	2.97	2.07	53.3	83.6	11.451	0	0	NA	0	NA	26.62	0	10.1	2.4	NA	13	0.914	3.44	1.12
3393	3	1	19	2	1	3	3.6	3	3937.73	0	2926.45	85.23	12.79	79.88	1089.99	23.72	24.48	104.4	110.5	10.8146	0	0	NA	0	NA	34.17	0	5.1	1.4	5.068	48	1.806	4.5	1.13
3395	1	7	16	2	2	2	2.93	2	702.711	1	940.76	24.99	5.53	28.23	428.09	7.4	3.53	54.5	72.7	9.84773	0	1	1	1	2	21.86	0	4.2	2.2	NA	12	0.542	3.49	1.36
3397	2	6	16	2	2	1	2.13	2	310.395	0	1778.4	175.36	13.11	55.24	857.73	20.14	12.26	65.4	100.1	12.3778	0	0	NA	0	NA	23.2	1	8.1	0.9	NA	41	4.505	7.99	1.44
3401	1	4	15	1	1	1	3.58	3	320.168	0	3260.92	99.35	12.6	96.96	1960.05	13.66	10.95	104.6	110.3	10.7847	0	0	NA	0	NA	33.43	0	6.1	1.8	5.456	20	2.134	4.97	1.19
3413	2	7	16	2	1	2	4.49	3	529.504	0	1494.69	44.16	5.24	49.36	460.02	7.74	4.93	75	77.3	8.92584	0	1	NA	0	7	24.3	0	7.6	11.6	4.939	13	0.632	4.73	1.61
3416	2	12	13	1	2	5	2.26	2	3629.7	0	3472.67	112.56	18.41	171.26	1741.93	10.51	11.74	44.7	68.3	10.2157	0	0	NA	0	NA	18.77	0	7	4.4	4.833	6	0.463	3.39	1.69
3422	1	1	13	1	1	3	3.23	3	3387.03	0	2230.11	65.1	13.4	68.27	1572.96	11.9	9.01	53.8	74.6	10.1706	1	0	NA	0	NA	21.94	1	6.9	3.5	NA	9	1.49	3.31	0.93
3424	2	3	13	1	1	1	3.01	3	390.042	1	1035.25	44.8	15.6	36.72	628.37	20.55	14.59	61.84	91.8	11.6737	0	0	NA	0	NA	27.27	1	5.7	4.4	5.322	19	0.508	4.6	1.36
3428	2	3	15	1	2	1	1.42	2	261.309	0	828.95	29.32	3.65	27.32	131.95	5.21	3.39	44.54	67	10.0392	0	0	NA	0	NA	19.03	0	5.1	2.3	4.844	9	1.095	4.11	1.36
3440	2	7	19	2	2	4	4.63	3	2830.6	0	1907.49	100.97	5.81	88.08	1730.04	8.44	12.7	60.7	76.4	9.80616	0	0	NA	0	NA	22.24	1	5.5	3.3	4.772	9	0.711	4.71	1.25
3447	1	7	12	1	2	2	1.73	2	588.104	0	2980	57.89	12.67	105.72	440.22	12.05	10.01	60.6	71.2	9.14626	0	0	NA	0	NA	21.42	1	5	1.2	4.883	21	0.598	3.96	1.37
3452	1	3	19	2	2	1	0.05	1	422.023	0	1745.73	55.07	10.19	77.72	469.24	10.23	8.7	63.3	89.4	11.2366	0	0	NA	0	NA	28.32	1	6.6	3.2	5.322	24	0.824	3.54	0.98
3456	1	13	19	2	2	1	1.89	2	298.036	0	1537.38	31.05	12.4	51.9	213.79	8.17	4.84	66.2	81.3	9.99221	1	1	1	1	14	28.06	1	7.7	0.8	4.861	13	1.152	4.11	1.16
3460	1	9	16	2	1	5	0.78	1	698.991	0	2752.88	89.83	13.95	110.26	1519.66	18.07	10.6	69.1	76.2	9.16676	1	1	0	0	12	20.15	1	5.3	2.3	5.212	12	0.7	3.31	1.21
3461	2	2	19	2	1	1	3.42	3	360.827	0	3183.96	126.2	12.98	160.36	1457.99	15.56	20.38	70.7	91.5	10.8821	0	0	NA	0	NA	22.77	1	5.9	3.7	4.561	21	0.632	3.44	1.42
3463	1	3	17	2	2	1	1.02	2	398.77	0	1930.71	57.71	7.41	80.99	661.52	9.9	9.58	44.4	69.2	10.3852	1	0	NA	0	NA	18.84	1	9.4	2.6	4.989	16	0.452	3.21	1.36
3465	1	9	12	1	2	3	4.11	3	2488.42	0	807.36	44.28	3.75	14.05	1160.31	8.16	4.84	45.6	68.4	10.1292	0	0	NA	0	NA	18.69	1	7.4	4.1	NA	14	1.377	4.58	1.11
3467	1	4	13	1	2	1	1.6	2	291.468	0	1343.61	36.03	7.92	28.27	645.67	16.9	4.98	52.8	69.9	9.61967	0	0	NA	0	NA	19.8	0	5.6	1.9	4.878	13	0.565	3.26	0.96
3468	1	12	14	1	2	3	0.48	1	2963.27	0	1574.86	90.53	18.21	59.13	1062.26	20.8	13.71	56.5	74.3	9.88472	0	0	NA	0	NA	20.28	1	8.2	1.7	NA	12	0.395	4.24	1.58
3471	2	13	12	1	2	1	3.8	3	293.501	0	3642.87	98.61	36.96	212.88	1000.97	15.96	12.83	54.4	72.4	9.8161	0	0	NA	0	NA	19.41	0	4.6	4.9	4.778	13	0.531	4.42	1.67
3472	2	2	19	2	2	1	0.72	1	322.774	0	3238.95	78.18	17.29	118.03	742.72	16.67	9.88	57	73.5	9.73531	0	0	NA	0	NA	24.48	0	8.2	3.2	4.617	10	0.937	5.82	1.22
3473	1	9	18	2	2	2	0.4	1	812.811	0	1132.82	54.95	3.43	41.52	137.22	7.33	4.65	100.8	115.8	11.534	0	0	NA	0	NA	38.5	0	7.8	1.6	NA	13	1.795	4.45	1.39
3474	1	3	18	2	1	1	0.28	1	434.075	0	914.37	37.49	0.53	43.99	151.29	3.57	4.36	80.3	89.7	10.01	0	0	NA	0	NA	26.89	1	6.3	3.8	5.078	22	1.084	4.11	1.36
3475	1	2	12	1	1	4	1.38	2	1029.49	0	2758.22	76.59	15.69	62.08	878.82	21.45	8.49	37.5	60.9	9.94493	0	0	NA	0	NA	15.69	0	5.8	7.5	NA	13	0.474	3	1.31
3477	1	5	16	2	2	1	1.08	2	346.549	0	997.38	28.6	2.12	14.28	106.25	6.98	5.91	67.4	90.3	10.9991	1	0	NA	0	NA	26.16	0	7.4	2.2	5.335	23	1.502	4.06	0.95
3480	2	5	19	2	2	3	0.53	1	3271.39	0	3974.33	84.38	23.38	39.43	806.29	21.59	16.09	101.2	92.6	9.20494	1	0	NA	0	NA	32.3	0	12.3	1.7	NA	12	0.937	3.13	1.02
3483	1	4	13	1	1	1	1.06	2	418.271	0	1326.16	32.43	6.21	44.5	282.66	6.44	6.02	50.2	68.2	9.6257	0	0	NA	0	NA	16.75	0	4.9	0.9	5.556	10	0.576	3.28	1.23
3486	1	4	15	1	1	1	0	1	335.232	0	1438.05	80.9	5.89	62.62	776.07	19.69	12.72	90.4	99	10.4124	0	0	NA	0	NA	28.25	0	NA	NA	NA	NA	NA	NA	NA
3494	2	3	15	1	2	1	0.95	1	245.075	0	754.91	38.96	0.72	27.68	421.3	2.87	4.41	54.24	78.2	10.6181	0	0	NA	0	NA	23.29	0	7.8	0.8	NA	30	0.847	3.13	1.1
3497	2	7	12	1	2	2	4.11	3	505.373	0	2066.05	58.16	9.91	76.24	833.59	18.44	15.48	62.5	80.8	10.2205	0	0	NA	0	NA	23.55	0	6.1	2.3	5.133	10	0.745	4.37	1.58
3500	2	8	14	1	1	2	0.88	1	658.701	0	2386.01	68.92	20.81	111.22	629.78	14.55	8.88	92.6	84.8	8.81232	1	0	NA	0	NA	27.47	0	4.4	4.7	NA	17	0.452	4.03	1.2
3502	1	5	16	2	1	2	3.07	3	723.118	0	1775.59	63.68	5.42	78.23	351.38	8.1	7.33	53.6	66.3	9.05589	0	0	NA	0	NA	20.89	1	4.1	5.4	4.791	11	0.553	3.72	1.67
3503	1	3	12	1	2	1	3.6	3	310.979	0	2469.59	74.84	15.05	71.39	870.38	20.25	17.47	60.3	84.5	10.8817	1	0	NA	0	NA	28.6	0	10.3	1.7	NA	9	2.326	4.65	0.93
3505	2	1	14	1	1	3	0.67	1	3249.45	0	2536.83	110.52	11.91	103.58	1279.7	21.42	23.77	44.7	64.5	9.6473	0	0	NA	0	NA	17.46	0	6.1	3.1	NA	10	0.96	3.88	0.93
3507	2	10	13	1	2	2	3.29	3	768.823	0	1827.95	48.28	13.31	80.43	313.47	8.19	7.19	97.5	95	9.62102	1	0	NA	0	NA	31.55	0	9.3	2	4.717	10	0.587	3.1	1.22
3508	2	6	14	1	1	1	0.92	1	280.739	0	0	0	0	0	0	0	0	78.4	90.5	10.2209	0	0	NA	0	NA	27.98	0	7.3	8.7	NA	13	1.039	4.22	1.26
3512	1	13	12	1	1	1	1.3	2	243.134	0	1919.47	83.79	15.64	84.73	659.69	12.92	10.45	47.4	75.5	10.9662	0	1	0	0	11	21.49	0	6.8	1.7	5.939	15	0.835	4.81	1.73
3517	1	5	14	1	2	2	0.28	1	712.436	0	1573.1	58.58	6.28	56.71	407.03	13.22	11.77	56.1	76.4	10.2003	1	0	NA	0	NA	23.23	0	6	1.2	NA	12	0.44	4.06	2.06
3520	1	13	13	1	2	1	1.34	2	225.278	0	3237.77	105.95	22.11	128.08	2588.15	40.5	25.3	45.9	64.7	9.54988	0	0	NA	0	NA	18.5	0	6.7	0.6	NA	8	0.339	3.23	1.45
3522	2	1	18	2	1	3	2.46	2	3403.89	0	1224.51	47.8	9.22	36.68	1072.92	21.18	12.34	131.9	111.1	9.67368	0	0	NA	0	NA	36.12	1	7.6	1.7	NA	15	0.519	2.53	0.99
3524	1	9	15	1	1	2	0.22	1	707.123	0	3094.25	156.81	15.93	99.78	1135.24	21.33	20.82	71.2	72.7	8.61578	0	0	NA	0	NA	23.17	1	10	2.3	4.729	14	0.79	4.29	1.5
3525	1	4	14	1	1	1	1.2	2	354.924	0	3493.79	202.82	30.11	142.15	1788.7	21.34	21.71	55.1	70.7	9.52453	0	0	NA	0	NA	18.37	0	4	2	5.211	15	0.35	3.15	1.92
3544	1	10	17	2	1	3	5	3	3367.39	0	1999.36	117.55	4.42	78.54	565.39	10.56	9.66	104.1	102.5	10.0461	0	0	NA	0	NA	31.92	0	5.1	1.9	5.094	14	1.558	4.4	1.07
3546	1	7	19	2	2	2	1.27	2	575.24	0	1953.18	44.62	11.16	92.25	737.92	8.44	5.56	127.8	119.2	10.5441	0	1	1	1	18	46.21	1	6.7	4.3	5.378	21	1.061	3.88	1.02
3556	2	12	18	2	1	1	3.17	3	330.13	0	2296.72	75.18	9.72	76.35	523.28	12.56	12.76	108.04	126	12.1221	0	0	NA	0	NA	37.34	1	11.3	1.7	NA	54	0.802	4.16	1.17
3557	2	3	16	2	1	1	0.55	1	295.725	0	2159.27	77.69	23.31	64.67	681.27	14.86	10.07	63.64	77.8	9.75247	0	0	NA	0	NA	20.52	1	5.4	1.8	5.044	14	0.452	3.67	1.48
3562	1	1	14	1	2	3	4.81	3	3040.86	1	1249.96	60.64	5.36	34.06	506.41	7.87	5.63	64.3	82.3	10.2635	0	1	1	1	10	26.29	1	NA	NA	NA	NA	NA	NA	NA
3563	1	10	19	2	1	1	2.76	2	604.831	0	3481.73	112.99	13.18	100.75	1505.51	18.6	10.96	60.1	73.5	9.48091	0	0	NA	0	NA	20.55	1	9.1	2.7	4.933	20	1.321	4.97	1.2
3579	2	2	18	2	1	1	0.63	1	324.159	0	4326.73	164.66	22.51	134.65	1717.3	41.44	23.33	67.9	82.3	9.98769	0	0	NA	0	NA	23.49	0	6.9	1.6	5.639	19	0.768	3.8	1.31
3589	2	12	12	1	2	2	1.6	2	620.836	1	2129.11	41.05	13.66	84.61	573.49	10.26	5.35	51.7	76	10.5698	1	1	1	1	2	21.57	1	6	10	5.1	8	0.677	3.26	1.25
3593	1	10	16	2	2	3	5	3	3346.25	0	1728.56	49.59	4.23	74.8	516.57	5.78	7.45	61.5	83.7	10.673	1	0	NA	0	NA	24.33	1	8.1	1.4	NA	11	0.835	3.28	0.98
3594	1	4	16	2	2	1	0.35	1	360.09	0	2896.93	89.75	21.47	188.76	641.18	15.55	19.59	83.9	87.5	9.55272	0	0	NA	0	NA	31.19	0	8.2	2.6	NA	9	1.231	4.11	1.01
3598	2	8	14	1	1	3	5	3	2958.23	0	3020.99	81.98	12.36	90.56	1809.81	16.15	11.74	68.3	76.6	9.26869	0	0	NA	0	NA	20.42	0	NA	NA	NA	NA	NA	NA	NA
3604	1	12	14	1	1	1	1.29	2	441.351	0	2795.95	102.96	19.49	96.75	884.18	20.28	13.16	95.6	107.6	11.0048	0	0	NA	0	NA	30.72	1	5.7	3.1	NA	33	1.795	5.12	1.28
3608	2	6	12	1	2	1	4.55	3	247.418	0	1205.61	42.32	7.08	56.75	549.04	7.73	6.89	45	66.7	9.94305	0	0	NA	0	NA	19.68	1	6.9	0.8	4.806	9	1.039	5.35	1.99
3613	1	3	14	1	1	1	1.19	2	378.123	0	3197.48	107.85	44.22	132.22	1186.9	31.13	20.07	90.1	100.4	10.5772	1	0	NA	0	NA	29.97	0	6.4	7.7	5.067	21	2.326	5.28	2.1
3615	2	4	14	1	1	2	1.76	2	580.64	0	3892.45	118.65	21.84	145.47	554.12	25.4	18.35	61.9	70.8	8.99887	0	0	NA	0	NA	19.71	1	3.8	1.5	5.033	15	0.745	3.28	1.22
3616	1	3	13	1	1	1	1.64	2	377.594	0	3717.37	134.86	21.09	138.77	1416.89	30.16	26.6	83.4	103	11.2786	1	0	NA	0	NA	29.3	0	8.6	1.2	5.183	49	1.152	3.78	0.89
3620	3	1	19	2	2	4	0.32	1	534.144	0	1901.13	73.51	4.75	68.89	490.46	9.73	9.08	73.7	93.4	10.8796	0	1	1	1	10	30.72	0	9.4	7	4.839	16	1.005	4.84	2
3621	1	11	17	2	2	5	2.99	2	663.93	0	1214.21	56.12	3.29	31.8	154	7.59	5.51	77.3	79.9	9.08776	0	0	NA	0	NA	29.71	1	5.1	0.6	NA	14	0.406	3	1.56
3641	2	6	12	1	1	3	1.13	2	8882.92	0	1134.39	36.73	4.57	29.57	476.73	13.49	13.16	60.6	93.2	11.9724	0	0	NA	0	NA	23.76	0	8.1	2.6	NA	17	1.219	3.62	0.72
3648	1	9	19	2	1	5	1.64	2	698.991	0	4070.65	150.91	10.73	135.88	974.88	19.93	16.21	128.7	132.2	11.6531	0	0	NA	0	NA	41.45	0	7.4	2.3	3.242	59	0.869	4.6	0.86
3653	3	1	17	2	2	2	0.71	1	478.078	0	2589.99	64.69	10.9	72.38	863.37	22.92	12.13	62.9	74.8	9.4314	1	0	NA	0	NA	24	1	5.7	1.4	5.056	11	0.79	3.75	1.25
3657	2	6	13	1	2	1	1.47	2	261.215	0	486.09	7.8	2.32	21.14	112.05	3.32	0.71	69.9	82.4	9.85573	1	0	NA	0	NA	27.03	0	10.1	3.5	5.817	30	1.84	3.41	0.5
3667	2	6	12	1	2	1	1.88	2	330.652	0	3149.96	73.8	42.53	105.75	1361.96	25.14	15.1	41.3	87.5	13.6155	0	0	NA	0	NA	17.35	1	4.9	4.9	4.711	14	0.677	4.47	1.52
3669	2	13	12	1	1	1	2.33	2	321.503	0	1575.77	60.67	8.84	62.72	1362.95	10.2	7.36	59.8	91.7	11.8582	0	0	NA	0	NA	25.68	1	8.4	6.9	NA	27	0.779	3.98	1.15
3673	1	11	13	1	2	3	0.96	1	3843.13	0	937.08	27.28	6.4	32.37	831.89	10.99	11.15	56.3	72.9	9.71568	1	0	NA	0	NA	21.4	0	5.6	3.2	5.028	5	0.982	3.98	1.2
3674	2	10	13	1	1	1	0.99	1	326.117	0	880.04	19.35	5.73	32.2	171.12	4.62	3.31	54	68.8	9.36249	0	0	NA	0	NA	20.94	1	5.9	1.4	NA	9	0.598	3.36	1
3675	2	6	14	1	1	1	1.5	2	277.338	0	2607.5	95.26	29.58	84.71	1477.32	14.58	16.42	62.8	76.5	9.65343	0	0	NA	0	NA	22.3	0	8.7	1.2	NA	12	0.824	4.16	1.39
3679	2	3	15	1	2	1	3.67	3	310.221	0	1496.19	32.25	8.38	43.59	526.48	5.04	4.07	64.34	84.7	10.5595	0	0	NA	0	NA	26.24	0	13.3	2.4	NA	21	0.914	5.72	1.5
3680	2	9	19	2	1	2	2.14	2	394.615	0	1535.19	16.91	5.05	20.24	324.63	11.55	3.33	76.8	78.7	8.98037	0	1	1	1	1	26.14	0	4.9	1.7	5.733	20	0.61	5.25	1.89
3682	1	9	17	2	2	3	5	3	3822.49	0	755.92	10.18	1.68	18.07	93.68	2.45	2.09	48	69.5	10.0315	0	1	0	0	1	18.66	0	10.6	2.1	NA	9	1.321	4.29	0.91
3691	2	12	19	2	2	2	2.51	2	714.49	0	1300.41	69.18	18.61	45.99	538.32	11.64	10.93	121	116.7	10.6091	0	0	NA	0	NA	43.54	0	9.1	1.5	NA	20	1.208	3.44	1.11
3692	2	10	18	2	1	3	4.1	3	3885.44	0	4105.32	157.57	25.14	131.22	1374.3	47.39	25.03	68.9	77.1	9.28848	0	1	0	0	12	21.5	0	5.7	8.4	4.922	11	1.276	3.88	1.09
3693	1	1	16	2	1	3	1.78	2	3307.11	0	2997.9	79.93	13.36	104.21	788.18	19.44	13.4	56.5	69.9	9.29936	1	0	NA	0	NA	19.99	1	8.1	1	NA	12	0.508	3.98	1.31
3698	2	3	13	1	2	5	0.85	1	637.972	0	1739.23	53.04	12.24	69.99	903.26	9.81	6.12	48.14	70.8	10.2042	1	1	0	0	1	18.12	0	10.2	2	NA	9	0.937	3.44	1.42
3703	2	8	13	1	1	3	1.49	2	3653.24	0	3074.38	90.33	16.39	119.29	1090.23	29.77	14.32	54.2	71.2	9.6712	0	0	NA	0	NA	18.75	1	5.7	5.6	NA	12	0.553	4.4	1.28
3719	1	2	17	2	1	4	0.58	1	854.668	0	2880.58	134.59	11.07	140.32	1709.12	25.08	19.94	63.2	76.1	9.57252	0	0	NA	0	NA	21.71	0	7	2	NA	12	0.79	3.21	1.14
3739	2	9	17	2	1	2	2.49	2	413.684	0	2490.1	99.17	4.3	99.75	641.39	13.43	12.65	76.7	84.4	9.63706	0	0	NA	0	NA	23.73	0	8.1	2.3	NA	50	1.287	3.7	1.48
3758	2	9	18	2	1	2	4.95	3	413.009	0	2778.39	117.94	11.62	97.55	1592.24	22.52	11.65	58.5	69.8	9.12594	0	0	NA	0	NA	18.57	0	5.1	3.3	4.389	26	0.7	2.61	1.11
3761	2	11	18	2	1	3	2.16	2	3716.81	0	2155.76	69.98	6.11	65.86	730.87	21.71	20.77	60.8	75.3	9.65702	1	0	NA	0	NA	21.06	1	5.1	3.2	NA	21	0.531	3.7	1.54
3762	1	12	18	2	2	1	1.36	2	351.366	0	1776.43	62.23	7.6	92.55	1281.45	7.89	7.69	56.8	73.5	9.75244	0	0	NA	0	NA	21.51	1	4.9	1.8	NA	5	0.7	3.54	1
3764	3	1	12	1	1	3	5	3	2743.78	0	2984.05	73.69	24.17	64.86	1035.26	68.81	11.64	36.5	59.6	9.86506	0	0	NA	0	NA	16.73	0	7	2.9	NA	12	1.005	4.19	1.34
3768	1	13	13	1	1	1	0.95	1	242.793	0	2515.96	80.49	14.42	108.49	1121.83	16.68	14.53	40.2	66.8	10.5357	0	0	NA	0	NA	16.27	0	5.5	1.8	NA	16	0.869	4.09	1.11
3771	1	4	17	2	2	1	0.83	1	362.655	0	3189.5	79.43	10.45	106.03	988.98	14.63	11.47	67.7	86.4	10.5007	0	0	NA	0	NA	24.96	0	6.2	1.5	NA	38	1.49	4.89	1.36
3773	2	7	16	2	2	2	2.87	2	663.93	0	2974.31	94.75	9.39	79.22	576.54	18.55	14.95	63.1	77.4	9.74375	0	0	NA	0	NA	23.29	1	4.4	1.7	4.489	17	0.994	4.6	1.58
3776	2	9	12	1	2	2	1.87	2	427.073	0	2591.57	42.8	7.69	38.6	1003.39	17.98	11.58	76.5	87.4	9.99265	1	1	0	0	3	27.66	0	7.2	3.5	5.311	15	0.666	4.5	1.45
3787	1	8	18	2	1	2	0.28	1	556.592	0	1940.56	42.95	11.04	85.52	624.52	8.45	5.37	141.2	131.5	11.0665	1	0	NA	0	NA	43.34	1	7.1	1.3	5.146	90	0.937	4.32	1.22
3789	1	10	12	1	2	1	1.5	2	480.238	0	1606.82	50.17	7.81	68.06	339.14	8.53	6.22	31.4	57.6	10.2792	0	0	NA	0	NA	15	0	6.2	7.8	5.25	10	0.802	3.67	1.53
3806	1	4	17	2	1	1	1.4	2	372.569	0	3749.88	118.67	27.12	142.23	2244.28	22.84	17.26	55.7	68.6	9.19171	0	0	NA	0	NA	18.23	0	6.1	1.3	NA	14	0.519	4.03	1.87
3811	2	9	18	2	1	4	1.17	2	413.009	0	1431.79	44.3	11.42	49.04	749.8	20.39	5.19	79.6	87.7	9.82976	0	0	NA	0	NA	26.75	0	10	7.3	4.794	18	0.61	3.62	0.97
3817	1	1	14	1	2	5	2.84	2	2973.23	1	1878.48	36.2	11.46	62.59	611.38	6.91	6.27	62.8	87.5	11.0415	0	1	1	1	12	22.98	0	7.6	1.4	4.817	10	0.689	3.31	1.2
3826	2	3	16	2	2	1	3.01	3	374.153	0	2343.02	71.27	15.72	62.24	1348.24	13.08	9.71	54.34	73.1	9.91648	0	0	NA	0	NA	21.15	0	7.1	1.3	4.989	15	1.027	4.84	1.14
3828	2	2	13	1	2	1	1.54	2	325.213	0	2408.7	63.99	15.11	69.58	1001.91	9.96	8.24	63.8	83.7	10.4789	0	0	NA	0	NA	24.43	0	4.3	5.2	5.622	9	0.903	3	0.93
3833	1	11	12	1	2	2	0.79	1	587.098	0	5059.69	202.24	34.07	244.73	1571.76	35.83	30.97	40.9	62.3	9.74151	0	0	NA	0	NA	16.24	0	6	1.5	5.294	13	0.497	4.73	1.84
3834	2	12	13	1	2	2	0.7	1	564.145	0	2001.1	35.83	11.95	60.17	612.04	17.72	13.67	59.1	80.3	10.4453	0	0	NA	0	NA	20.77	0	5.1	6.4	4.628	13	0.61	3.08	0.93
3837	2	13	13	1	1	1	3.8	3	376.461	0	4905.79	106.44	38.11	179.81	1320.36	38.8	22.65	43.1	63.8	9.71812	0	1	0	0	1	15.99	0	5.5	3.4	4.594	13	0.485	3.7	1.61
3838	1	3	15	1	1	1	1.72	2	372.84	0	4806.64	195.88	20.78	174.2	1468.15	30.48	36.99	88.8	96.1	10.198	0	0	NA	0	NA	30.84	0	5.6	2.3	NA	15	2.258	4.34	1
3842	1	6	12	1	1	1	1.35	2	316.628	0	987.03	14.92	9.4	12	407.23	11.83	9.14	61.6	84.4	10.7536	0	0	NA	0	NA	24.86	0	7	1.2	NA	20	0.914	4.34	1.23
3846	1	10	12	1	2	1	1.92	2	482.05	0	905.3	43.94	3.95	36.49	85.04	6.16	7.17	92	99.2	10.3423	0	0	NA	0	NA	36.03	0	7.7	3.2	5.072	12	1.874	3.72	0.82
3853	1	13	13	1	1	1	0.64	1	257.329	0	621.71	23.53	4.05	28.24	107.31	3.57	4.53	50.4	73.1	10.2968	0	0	NA	0	NA	18.18	1	6.6	4.1	NA	10	0.982	4.84	1.39
3857	2	1	14	1	1	3	1.4	2	2932.7	0	2009.26	66.78	6.5	76.28	1428.71	16.81	15.36	57.1	73	9.66062	0	0	NA	0	NA	18.43	0	NA	NA	NA	NA	NA	NA	NA
3859	1	7	14	1	2	2	0.42	1	523.503	0	3124.52	58.18	14.03	76.73	564.48	18.86	8.02	69.1	78.2	9.40736	0	0	NA	0	NA	20.15	0	6.5	2.8	NA	11	0.802	3.47	2
3861	1	9	14	1	2	3	5	3	2366.71	0	3956.92	97.61	24.46	148.03	1890.64	19.85	11.38	47	69.6	10.1522	0	0	NA	0	NA	18.47	0	7.5	2.9	5.018	9	0.565	3.34	0.87
3863	2	6	17	2	1	1	1.34	2	309.99	0	2945.73	96.81	16.24	96.4	1444.93	19.36	11.45	75.6	88	10.121	0	1	0	0	1	25.44	0	9	2.6	5.572	31	1.197	5.48	1.22
3864	1	3	15	1	1	1	2.88	2	399.255	0	2469.71	85.31	19.13	73.68	786.61	17.26	10.04	59.7	76.6	9.91383	0	1	1	1	4	22.58	0	4.8	3.2	4.828	18	0.44	3.31	0.94
3865	1	4	17	2	2	1	0.88	1	360.09	0	1994	91.43	18.32	106.64	1262.26	11	11.83	88.4	95.8	10.1892	1	0	NA	0	NA	36.51	1	9.4	1.3	NA	9	0.587	2.87	1.06
3868	1	4	18	2	2	1	0.09	1	396.13	0	2990	111.4	19.12	128.37	1305.1	16.6	12.56	90.1	101.3	10.672	1	0	NA	0	NA	35.46	0	7.4	0.8	NA	10	0.982	3.57	1.23
3872	1	2	13	1	1	2	0.57	1	932.678	0	1754.4	58.07	5.64	55.46	955.69	11.65	10.15	46.5	63.7	9.34142	0	0	NA	0	NA	18.23	0	4.4	7.1	NA	12	0.802	4.73	1.78
3881	1	7	17	2	2	2	1.41	2	693.949	0	1739.81	43.25	28.76	41.39	982.43	10.13	8.33	48.4	64.6	9.2856	0	0	NA	0	NA	19.31	0	4	1.7	4.044	9	0.418	4.03	1.56
3891	1	1	14	1	2	3	3.81	3	3040.86	0	2216.97	51.91	8.93	69.14	906.37	8.15	6.82	50.7	78.4	11.0106	0	0	NA	0	NA	18.2	0	4.9	0.6	4.789	18	0.745	3.83	1.52
3899	2	11	16	2	2	2	1.63	2	865.791	0	3733.66	117.98	10.45	132.36	1707.21	17.56	17.23	51.3	69.1	9.6476	1	0	NA	0	NA	18.82	0	7.9	1.2	NA	25	0.881	5.09	1.17
3900	1	12	14	1	1	1	0.31	1	297.859	0	532.56	3.63	3.02	3.79	34.43	1.71	0.63	94.5	102.8	10.5749	1	1	0	0	5	34.17	0	NA	NA	NA	NA	NA	NA	NA
3901	2	6	17	2	2	4	2.2	2	334.056	0	2003.89	64.6	12.55	74.52	654.69	14.49	9.8	56.7	72.2	9.58839	0	0	NA	0	NA	20.6	0	6.8	1.9	NA	6	0.406	3.31	1.36
3906	1	4	12	1	1	1	0.34	1	384.99	0	1262.86	36.3	7.15	42.92	307.4	6.08	6.27	47.9	72.5	10.4754	0	0	NA	0	NA	19.73	0	5.6	0.9	5.278	23	0.858	3	1.07
3918	1	1	16	2	2	1	3.53	3	682.195	1	2172.42	49.81	7.44	29.59	257.53	15.21	6.82	57.2	77.5	10.2472	0	1	1	1	2	19.91	1	NA	NA	NA	NA	NA	NA	NA
3922	2	7	13	1	1	3	2.41	2	3360.44	0	1974.97	65.73	9.77	96.6	1001.65	13.48	16.27	54.8	77.5	10.4692	1	0	NA	0	NA	19.37	0	4.9	7.8	NA	13	1.129	3.9	1.09
3931	1	5	15	1	2	1	0.79	1	509.44	0	1999.19	51.63	6.3	87.84	448.37	20.74	13.65	66.4	95.2	11.683	1	0	NA	0	NA	26.4	0	11.8	0.8	4.335	12	1.411	4.32	1.5
3932	1	13	15	1	2	1	1.13	2	197.975	0	2662.03	64.24	37.33	158.08	801.21	14.77	9.63	53	74.5	10.2334	0	0	NA	0	NA	19.97	0	7.1	0.5	4.983	10	0.576	3.44	1.22
3940	1	12	18	2	1	1	5	3	398.006	0	1243.65	46.39	7.11	48.11	880.46	4.82	5.54	100	112.1	11.21	0	1	0	0	3	33.76	1	NA	NA	NA	NA	NA	NA	NA
3944	1	8	18	2	2	3	0.38	1	4270.4	0	1940.3	66.99	14.66	75.45	453.42	13.51	11.03	67.1	84.3	10.2912	0	0	NA	0	NA	25.35	0	13	0.4	4.972	11	0.621	4.37	1.5
3952	2	11	17	2	2	4	2.1	2	926.324	0	1444.59	47.13	6.8	63.85	503.05	8.73	4.92	130.2	121	10.6042	1	0	NA	0	NA	50.54	0	10.6	1.7	NA	28	1.197	4.81	1.18
3957	1	2	17	2	1	3	1.08	2	4470.99	1	1428.1	79.24	9.66	79.71	446.4	11.04	14.91	116.9	112.4	10.3958	0	1	1	1	8	35.49	0	9.5	2.7	NA	NA	NA	NA	NA
3962	2	11	12	1	2	2	3.33	3	654.633	0	2078.35	58.05	5.06	60.3	273.69	10.99	6.82	96.5	110.3	11.2282	0	0	NA	0	NA	39.65	0	9.4	4.2	NA	24	0.881	4.4	1.22
3969	2	10	13	1	1	1	1.18	2	475.644	1	1373.98	42.83	7.06	38.81	369.42	7.4	7.93	58.6	87.4	11.4173	0	0	NA	0	NA	23.27	0	9.1	1.7	5.706	22	1.208	4.34	0.94
3970	2	3	13	1	1	1	0.79	1	298.431	0	2123.54	87.67	17.89	95.78	1871.33	55.72	49.33	57.24	73.4	9.70166	0	0	NA	0	NA	20.21	0	3.9	1.8	5.056	10	0.892	3.72	0.78
3971	1	7	15	1	1	2	0.47	1	571.141	0	1379.41	72.09	10.12	60.04	236.77	7.49	7.65	71	81.8	9.70787	0	0	NA	0	NA	21.62	1	5.5	3.3	5.533	17	0.79	3.72	0.89
3972	1	12	15	1	1	3	1.58	2	3275.76	0	2807.91	124.89	9.95	120.4	3247.57	17.45	19.1	62	74	9.39801	0	0	NA	0	NA	21.01	1	6.2	1.3	4.983	12	0.576	3.34	1.11
3987	1	6	15	1	1	1	1.72	2	454.121	0	1503.59	40.79	4.6	48.06	1003.55	14.11	5.14	68.6	82	9.90038	0	0	NA	0	NA	21.97	0	4.4	1.4	NA	14	1.298	4.53	1.07
4004	1	4	13	1	1	1	0	1	335.232	0	3163.72	129.89	34.34	164.62	1306.43	18.13	21.08	52.1	68	9.42085	0	0	NA	0	NA	16.24	1	8.4	2.3	NA	11	0.711	3.75	1.78
4005	1	4	19	2	2	1	0	1	660.97	0	3969.12	100.73	44.14	183.73	2510.79	55.9	15.92	42	66.5	10.2612	0	0	NA	0	NA	18.67	0	6.6	2.2	5.178	9	1.005	3.26	1.13
4009	2	9	16	2	2	4	0.71	1	2161.32	0	2232.35	75.49	9.36	90.12	1112.62	15.56	13.88	64.8	82.1	10.199	0	0	NA	0	NA	25.38	1	6.8	0.9	NA	10	0.553	3.67	1.37
4014	2	8	17	2	1	2	1.54	2	1001.84	0	2715.87	77.97	12.13	85.08	1055.66	17.85	9.02	75.1	79.3	9.15068	0	0	NA	0	NA	23.03	0	5.9	1.4	NA	12	0.644	3	1.09
4019	2	1	16	2	1	5	5	3	3512.97	0	1155.4	62.66	7.9	43.32	671.06	8.8	6.24	96.7	103.6	10.5353	0	1	0	0	8	36.35	0	8.4	1.7	NA	114	2.461	6.52	0.91
4024	2	4	13	1	2	2	3.23	3	532.611	0	2755.21	143.65	15.43	123.4	637.68	19.61	10.87	52.1	66.2	9.17147	0	0	NA	0	NA	21.77	0	4.6	2.5	NA	18	0.553	4.09	1.45
4025	1	5	14	1	2	2	1.54	2	735.115	0	1857.98	52.23	6.92	74.67	799.63	13.47	11.04	54.8	72.4	9.78021	0	0	NA	0	NA	19.6	0	6.4	2	4.746	9	0.621	4.32	1.56
4031	1	4	15	1	2	1	1.47	2	519.344	0	1718.42	58.07	16.02	61.41	753.38	18.51	10.67	68.2	85.5	10.3532	0	0	NA	0	NA	28.31	1	6.6	1.1	NA	18	1.456	4.16	1.42
4036	1	11	19	2	1	5	1.15	2	3883.12	0	5489.19	226.95	6.56	271.98	4563.71	19.82	33.45	117.3	114.6	10.5812	1	1	1	1	8	33.19	1	7.5	2.2	5.089	21	1.682	5.09	1.09
4041	2	5	13	1	2	1	2.51	2	461.535	0	1576.63	74.77	6.91	66.22	863.96	9.25	9.41	64.1	91.3	11.4036	0	0	NA	0	NA	23.86	0	8.1	1.7	4.894	11	0.756	4.73	1.37
4046	1	6	16	2	2	1	2.1	2	471.866	0	2704.66	86.43	19.58	101.61	1511.64	15.62	14.16	61.8	80.7	10.2655	0	0	NA	0	NA	23.4	0	10.4	4.9	5.1	11	1.163	4.45	1.12
4055	1	5	12	1	1	3	0.79	1	3486.07	0	1258.06	35.76	5.63	33.27	261.64	7.43	4.78	43.6	68	10.2983	0	0	NA	0	NA	18.03	0	4.1	7.2	5.233	11	0.756	3.54	1.34
4057	2	2	14	1	1	1	0.85	1	425.549	0	2628.79	123.12	22.56	85.33	782.17	22.66	20.6	79.5	90.2	10.1163	0	0	NA	0	NA	26.97	0	7.1	0.9	5.05	19	1.535	4.47	1.14
4059	2	12	18	2	2	5	2.35	2	3172	1	2773.78	110.99	24.64	99.78	1879.56	20.73	13.74	49	71.6	10.2286	0	0	NA	0	NA	17.3	1	6.4	0.9	4.972	20	0.689	4.42	2
4060	2	2	16	2	2	3	3.59	3	3604.21	0	1888.25	88.03	11.64	96.17	870.22	12.36	11.96	60.9	79.2	10.1488	0	1	0	0	4	21.89	0	12.5	1.3	5.061	15	0.677	2.95	1.47
4061	2	7	13	1	2	2	1.13	2	565.786	0	2212.56	74.36	9.39	86.68	986.82	14.03	11.42	82.3	88.2	9.72229	0	0	NA	0	NA	29.79	0	NA	NA	NA	NA	NA	NA	NA
4062	2	1	15	1	2	4	1.79	2	2817.2	0	1323.53	37.72	1.99	48.91	409.05	4.21	7.65	83.1	97.5	10.6956	0	0	NA	0	NA	36.98	0	NA	NA	NA	NA	NA	NA	NA
4065	1	9	15	1	2	2	1.85	2	615.929	0	1734.9	54.96	17.46	62.17	256.95	13.77	9.77	75.1	89.7	10.3508	1	0	NA	0	NA	27.75	1	8.1	1.7	NA	26	0.802	3.26	1.66
4084	1	7	17	2	2	2	0.78	1	639.135	0	749.36	23.75	2.53	33.44	287.65	4.22	3.58	57.8	71.3	9.37833	0	0	NA	0	NA	22.27	1	8.4	3.4	NA	13	1.005	3.62	1.28
4085	1	4	19	2	1	1	1.4	2	361.96	0	4543.45	182.26	18.76	159.24	1361.01	37.18	41.87	75.7	92.8	10.666	0	0	NA	0	NA	27.21	0	9.5	1	NA	17	0.914	3.8	1.04
4086	1	12	13	1	2	3	4.48	3	3240.44	0	1341.13	46.69	5.39	59.44	268.67	8.8	4.34	87.9	105.6	11.2634	0	0	NA	0	NA	28.31	0	8.1	1.2	4.761	12	1.276	3.54	1.02
4091	2	7	12	1	1	4	1	2	2639.32	0	1212.87	39.9	6.54	47.35	571.21	9.79	5.22	61.1	78.2	10.0043	0	1	NA	0	1	21.32	0	8.4	2.3	NA	15	0.982	2.84	0.95
4093	1	4	15	1	2	1	1.15	2	291.059	0	490.22	19.54	0.33	12.27	37.43	0.97	0.35	66.2	73.7	9.05813	0	0	NA	0	NA	25.26	0	8.6	1.2	5.594	13	1.106	4.32	1.21
4095	2	3	15	1	1	1	0.83	1	366.177	0	3316.99	117.77	72.26	118.11	711.28	35.33	14.8	70.8	79.6	9.46012	0	0	NA	0	NA	21.4	1	4.4	0.8	4.933	18	1.118	5.12	1.06
4099	2	7	12	1	2	2	5	3	547.535	0	2715.28	51.65	23.53	75.52	711.45	26.34	19.91	69.2	84.3	10.1339	0	1	1	1	2	26.01	0	6.8	3.2	4.844	10	0.508	2.69	1.17
4102	1	3	17	2	2	1	0.68	1	399.732	0	861.49	19.68	6.45	13.44	252.66	7.42	4.97	75.8	87.5	10.0502	1	0	NA	0	NA	34.61	0	9.7	0.5	4.961	16	0.96	4.86	1.42
4109	1	8	19	2	1	3	0.69	1	4037.3	0	3496.94	87.48	15.71	89.98	2032.81	20.68	11.58	89.3	90.7	9.59802	0	0	NA	0	NA	22.04	0	7.5	1.7	NA	10	0.677	3.59	1.42
4124	1	12	12	1	2	1	0.78	1	376.866	0	882.55	44.22	6.54	16.83	476.93	6.77	3.24	51.3	75.7	10.5691	0	0	NA	0	NA	22.38	0	5.9	2.4	5.6	9	0.689	4.03	1.21
4132	1	4	19	2	2	1	0.48	1	327.316	0	2507.37	114.31	16.43	117.26	2184.46	12.16	14.74	51.8	73	10.1428	1	0	NA	0	NA	21.04	1	8.1	4	5.106	12	0.553	4.94	2.15
4134	2	4	14	1	2	2	2.04	2	501.086	0	2490.51	87	4.18	89.74	340.38	10.4	8.04	52.4	71.8	9.91879	0	0	NA	0	NA	21.15	0	4.6	2	4.183	8	0.576	4.86	1.78
4135	2	12	12	1	1	3	1.17	2	4263.23	0	1611.45	38.49	15.4	48.8	495.87	8.18	4.47	38.2	63.1	10.2093	1	0	NA	0	NA	17.49	1	5.6	1.8	5.133	11	0.756	3.39	1.39
4137	1	9	19	2	1	2	1.54	2	663.164	0	3275.04	117.05	18.68	117.55	1220.42	33.77	25.7	65.8	74	9.1226	1	0	NA	0	NA	21.49	0	5.9	2.5	4.302	14	0.519	3.88	1.5
4142	1	9	17	2	1	2	0.72	1	707.817	0	3899.08	126.09	17.62	166.57	1544.9	18.63	11.43	77.4	76.4	8.68406	1	0	NA	0	NA	20.97	1	5.1	1.1	5.162	11	2.326	2.97	1.18
4147	2	12	18	2	1	2	0.58	1	574.955	0	4270.93	137.01	19.79	172.17	1742.75	29.01	16.03	53	65.4	8.98338	0	1	1	1	1	16.73	0	7.1	2.6	NA	14	0.677	3.8	1.78
4152	2	6	12	1	2	1	1.41	2	219.568	0	1285.58	40.09	6.62	44.46	502.22	8.28	4.24	52.6	71.1	9.8034	1	0	NA	0	NA	21.12	0	7.9	2.8	4.878	9	0.553	3.57	1.39
4153	1	12	15	1	2	1	0.74	1	237.682	0	1994.46	94.38	18.67	68.15	1835.54	13.05	13.19	64.3	85.1	10.6127	0	0	NA	0	NA	24.47	0	10.7	0.9	NA	8	1.276	3.9	1.39
4154	2	4	13	1	2	2	1.25	2	471.831	0	1657.48	49.25	11	41.66	623.29	14.3	5.37	48.7	67.3	9.64385	0	0	NA	0	NA	17.98	1	6.4	1.5	NA	20	0.948	3.59	1.56
4163	2	1	19	2	2	4	1.79	2	2867.09	0	2553.84	85.81	11.09	126.36	784.09	22.41	13.8	91	119.6	12.5375	0	0	NA	0	NA	34.46	0	12.5	1.1	NA	14	2.992	4.65	1.11
4171	2	12	16	2	1	2	2.22	2	602.739	0	1535.7	79.37	8.55	36.97	355.2	9.78	7.8	61.1	68	8.69938	0	0	NA	0	NA	20.8	1	5.1	6.9	4.844	25	0.689	4.5	1.08
4173	1	11	19	2	1	2	0.12	1	818.833	0	3451.47	85.74	17.06	104.21	701.05	10.92	8.66	62.5	72.7	9.1959	0	0	NA	0	NA	19.7	0	NA	NA	NA	NA	NA	NA	NA
4176	2	5	14	1	1	3	0.53	1	3275.76	0	1623.19	88.87	15.41	71.09	489.38	14.56	19.13	64.3	82.4	10.2759	1	0	NA	0	NA	23.22	1	5.6	2.6	NA	17	0.847	4.06	1.31
4178	1	6	18	2	1	1	0.63	1	337.474	0	2039.66	68.37	14.2	84	902.8	10.18	5.38	68.5	80	9.66595	0	0	NA	0	NA	22.73	1	5.8	6.5	NA	16	1.31	3.78	1.17
4180	1	4	16	2	2	1	1.34	2	370.518	0	1770.54	46.95	12.99	52.12	658.21	14.3	10.76	49.9	71.5	10.1218	0	0	NA	0	NA	19.61	0	7.9	0.9	NA	24	0.587	4.14	1.23
4183	1	12	18	2	1	1	0.36	1	316.438	0	2228.19	107.67	0.95	52.04	1271.22	10.13	11.05	91	104.1	10.9126	0	0	NA	0	NA	31.27	0	5.6	3.2	NA	27	1.197	4.24	1.16
4184	2	4	19	2	2	3	5	3	3281.27	0	1103.23	20.85	10.76	29.17	256.8	5.42	4.43	97.3	93.7	9.49912	0	1	0	0	1	35.91	0	7.7	1.5	NA	16	0.576	6.13	1.88
4191	1	7	18	2	2	2	0.78	1	636.254	0	2194.26	40.76	7.54	52.73	651.43	10.7	5.11	93.6	103.1	10.6567	0	0	NA	0	NA	32.27	1	14.1	3.2	NA	15	0.711	2.87	1.39
4203	1	11	18	2	1	5	1.5	2	7945.43	0	2999.47	64.26	5.98	71.79	561.83	10.25	6.6	81.4	91.7	10.1638	1	0	NA	0	NA	26.67	0	9.9	0.8	NA	18	0.384	2.66	1.42
4209	1	7	19	2	1	1	0.89	1	497.912	0	1928.88	57.24	7.74	29.69	202.56	8.42	5.72	56.4	74	9.85354	0	0	NA	0	NA	20.84	0	5.6	13.5	5.089	20	0.881	5.17	1.36
4213	2	5	15	1	1	3	1.35	2	3390.93	0	3221.15	91.79	19.41	126.38	918.64	24.92	24.55	52.7	72.4	9.97317	1	0	NA	0	NA	20.66	1	NA	NA	NA	NA	NA	NA	NA
4214	2	8	16	2	2	2	2.63	2	694.38	0	2011.08	49.8	12.8	46.08	516.08	13	5.19	68.2	79.5	9.62664	0	0	NA	0	NA	27.04	0	3.9	1	4.933	9	1.66	3.31	0.6
4219	1	9	17	2	1	2	0.42	1	731.412	0	4136.82	152.61	18.71	150.61	1764.49	23.85	21.44	92.3	95.9	9.982	0	0	NA	0	NA	29.43	1	8.1	3	NA	11	0.621	3.31	1.6
4222	2	1	17	2	1	3	1.79	2	3310.25	0	1300.4	15.38	5.19	30.24	148.86	5.92	2.79	67.7	81.5	9.9052	0	0	NA	0	NA	22.88	0	NA	NA	NA	NA	NA	NA	NA
4226	2	5	13	1	1	5	5	3	2959.13	0	2220.55	76.54	16.22	53.38	1076.88	41.42	33.91	34.9	62.6	10.5965	0	0	NA	0	NA	15.59	1	5.4	4	NA	14	2.439	4.27	0.87
4230	2	3	14	1	2	1	1.22	2	225.691	0	2291.75	74.89	11.15	85.3	818.39	15.9	9.25	46.04	76.9	11.3334	0	0	NA	0	NA	20.35	0	9.5	2.8	5.256	12	0.756	4.55	1.47
4234	1	5	17	2	1	1	0.48	1	344.16	0	2861.3	103.85	42.98	57.83	911.81	18.91	17.94	68.9	80.9	9.74628	0	0	NA	0	NA	23.78	1	9.1	6.3	NA	9	0.926	2.53	0.55
4236	1	8	18	2	2	3	2.43	2	3042.68	0	1916.8	43.18	11.73	66.89	725.15	12.17	7.33	61	73.3	9.3851	1	0	NA	0	NA	20.79	0	8.1	1.8	NA	25	1.039	5.66	1.12
4238	1	1	19	2	1	3	5	3	3375.54	0	3083.91	79.57	15.1	106.84	983.24	18.5	10.35	69.9	82.3	9.84377	0	1	0	0	1	22.9	0	4.4	3.3	5.189	17	1.31	5.84	1
4243	1	10	13	1	1	1	3.06	3	449.157	0	1852.1	60.7	11.82	64.37	796.24	14.07	15.05	65.8	93.6	11.5389	0	0	NA	0	NA	26.63	0	13.5	1.2	NA	18	2.518	5.17	0.95
4244	1	9	13	1	2	2	0.4	1	642.662	0	1095.96	63.64	2.48	68.85	381.66	7.39	11.48	61.8	76.3	9.70578	0	0	NA	0	NA	24.54	0	NA	NA	NA	NA	NA	NA	NA
4247	2	6	13	1	2	1	3.94	3	223.564	0	1126.07	27.11	2.35	37.01	538.87	4.6	2.75	82.9	97.5	10.7085	0	0	NA	0	NA	30.34	0	16.9	1.6	NA	28	2.416	5.02	0.91
4252	1	10	19	2	1	1	3.53	3	387.479	0	1987.89	65.44	10.33	52.21	383.24	10.4	6.22	76	90	10.3237	0	0	NA	0	NA	25.45	1	4.7	0.6	5.322	34	0.677	4.5	0.93
4254	2	7	15	1	2	2	0.53	1	495.752	0	2047.77	106.9	7.31	88.41	416.45	14.62	10.98	99.7	100	10.015	1	0	NA	0	NA	36.98	0	6.9	2.2	4.911	23	0.497	3.49	1.14
4258	2	4	17	2	2	2	0.7	1	553.443	0	2841.97	128.46	18.68	120.54	772.33	21.95	18.3	49.9	69.5	9.83863	0	0	NA	0	NA	19.52	1	10.3	0.7	NA	8	1.298	5.59	1.78
4259	2	4	14	1	2	2	1.06	2	547.535	0	4183.15	135.15	21.43	180.76	822.27	15.63	15.57	59.1	73.2	9.52176	0	0	NA	0	NA	19.98	0	NA	NA	NA	NA	NA	NA	NA
4266	1	5	16	2	1	3	2.72	2	2414.45	0	5552.25	177.9	58.12	175.07	1308.82	38.06	25.56	59.7	73.2	9.47379	1	0	NA	0	NA	20.58	0	6.8	7.4	NA	10	1.445	3.31	0.89
4271	2	1	16	2	1	3	1.4	2	2947.3	0	2363.56	102.85	8.18	113.07	2141.08	13.49	12.35	142.2	137.6	11.539	0	1	0	0	8	44.23	0	10.5	3.5	NA	46	4.211	5.25	0.78
4275	1	10	18	2	1	1	0.79	1	311.144	0	1164.41	46.06	4.24	61.47	188.07	4.84	4.44	100.1	102.3	10.2249	0	0	NA	0	NA	34.23	0	10.4	1.8	NA	44	1.355	3.13	1.17
4286	1	11	19	2	1	3	0.27	1	4037.3	0	2033.53	34.93	15.35	71.47	554.02	6.83	3.81	53.8	78.1	10.6478	0	1	0	0	8	21.66	1	4.7	3.2	4.839	7	0.644	3.8	0.98
4288	2	6	15	1	1	1	0.7	1	260.521	0	1625.71	34.41	14.8	76.06	773.44	14.04	12.65	103.2	113.7	11.1923	1	0	NA	0	NA	34.64	0	8.9	1.1	NA	16	1.355	4.45	1.11
4290	2	3	19	2	1	2	2.59	2	693.287	0	4123.65	139.55	19.44	191.73	1082.65	44.99	26.18	64.5	74.7	9.30124	1	0	NA	0	NA	24.67	0	4.4	3.4	NA	16	0.723	4.63	1.49
4291	1	9	15	1	2	2	0.4	1	630.947	0	1874.39	79.9	4.52	78.88	599.8	10.09	13.37	61.9	77.9	9.9013	0	0	NA	0	NA	23.3	0	6.1	3.1	NA	11	0.7	4.37	1.39
4293	1	2	19	2	1	3	0.78	1	2836.96	0	2911.27	115.55	14.71	108.34	1700.36	24.53	19.94	77.1	78.8	8.97427	0	0	NA	0	NA	22.33	0	4.9	3.1	5.3	18	0.892	4.24	1.34
4295	1	4	15	1	1	1	0.92	1	384.99	0	2763.64	129.89	11.57	125.01	712.6	14.37	20.16	61.7	72.7	9.25533	0	0	NA	0	NA	20.83	1	5.6	0.6	5.289	25	0.621	3.54	1.09
4297	1	3	16	2	2	1	0.25	1	443.124	0	1854.01	59.01	6.13	76.29	542.05	8.13	11.38	46.7	69.3	10.1409	0	0	NA	0	NA	20.73	1	6.1	1.1	NA	36	0.689	3.52	1.15
4307	2	13	18	2	2	1	0.47	1	365.558	0	1441.89	55.57	7.4	52.39	597.96	9.17	6.33	51.8	73.5	10.2123	1	0	NA	0	NA	19.42	1	7.1	1.2	NA	8	0.847	3.72	1.28
4308	1	10	18	2	2	2	0.09	1	771.535	0	847.19	39.61	5.37	39.46	289.46	5.34	6.38	55.2	68.9	9.27363	0	0	NA	0	NA	21.7	0	6.6	1.9	NA	17	0.881	5.79	1.42
4315	1	3	12	1	1	1	1.07	2	375.002	0	911.42	49.55	3.61	46.21	515.74	6.28	5.95	50.3	75.4	10.6313	1	0	NA	0	NA	20.05	0	5.4	3.5	4.872	14	1.298	3.47	0.68
4317	1	9	17	2	1	2	5	3	764.557	0	2264.51	102.05	6.09	98.47	472.84	9.95	9.71	107.5	104.7	10.0982	0	1	0	0	12	29.84	0	6.9	3.8	NA	17	1.027	4.6	1.34
4320	2	1	12	1	2	4	1.79	2	2875.03	0	2750.36	116.03	18.46	104.93	2160.5	50.38	18.21	53	81.5	11.1949	0	0	NA	0	NA	22.12	0	NA	NA	NA	NA	NA	NA	NA
4346	1	9	17	2	1	3	4.19	3	3778.38	0	2065.74	80.56	14.3	56.17	1482.75	19.95	16.63	64.5	76.2	9.48801	1	0	NA	0	NA	23.46	0	7.1	4.4	NA	13	1.603	4.6	1.23
4356	2	1	16	2	2	3	0.67	1	3685.98	0	515.41	9.2	2.2	23	42.42	2.43	1.32	54.7	79.3	10.7221	0	0	NA	0	NA	21.29	0	5.7	0.9	NA	10	0.723	4.29	1.17
4359	1	12	18	2	2	2	5	3	940.949	0	641.02	13.38	3.72	24.56	134.02	3.38	1.26	70.5	77.9	9.27775	0	1	1	1	7	26.08	0	8	2	NA	13	0.869	4.78	0.96
4360	2	8	12	1	1	2	1.66	2	607.033	1	1661.67	60.73	19.81	61.28	611.77	9.99	9.1	50.5	64.8	9.11862	0	1	0	0	10	19.48	1	5.8	6.7	NA	24	0.452	3.23	1.31
4372	2	11	19	2	2	2	3.33	3	774.724	0	4610.8	118.94	16.46	168.39	1884.94	34.47	30.17	115.2	131	12.2052	0	0	NA	0	NA	42.37	0	9.7	0.5	NA	32	1.784	7.47	1.59
4376	2	3	16	2	1	1	1.4	2	282.506	0	2594.54	96.87	28.96	88.86	1658.9	12.75	13.68	94.44	111.4	11.4632	1	0	NA	0	NA	33.66	0	8.6	3.8	6.061	21	3.511	5.43	1.14
4384	1	12	15	1	2	3	4.48	3	3240.44	0	2069.51	56.19	11.9	91.03	1137.98	18.33	14.83	48.6	65.7	9.42426	0	0	NA	0	NA	17.45	0	7.6	3	4.65	8	0.598	3.31	1.23
4394	1	6	19	2	1	3	1.51	2	3420.37	0	1607.27	65.11	4.1	55.23	257.41	6.16	4.4	109.4	115.1	11.0044	1	1	1	1	19	31.22	1	7.1	1.9	4.989	20	1.558	4.37	0.81
4395	1	7	14	1	1	2	1.51	2	587.827	0	1769.28	39.03	9	64.7	396.12	10.27	5.28	65.7	72.5	8.94448	0	0	NA	0	NA	21.48	0	5.5	3.3	NA	18	1.818	3.7	1.19
4402	1	4	19	2	1	1	1.18	2	351.1	0	2167.19	78.06	7.85	71.76	845.76	13.62	7.35	72.6	94.1	11.0439	0	0	NA	0	NA	26.89	0	10	2	NA	24	1.479	4.65	1.11
4403	1	9	14	1	1	2	0.74	1	705.534	0	3004.79	53.48	15.01	81.9	673.03	10.72	7.52	57.3	65.9	8.70579	1	0	NA	0	NA	19.78	0	7.9	0.7	NA	16	0.948	4.37	1.39
4404	1	1	18	2	1	4	0.9	1	7091.21	0	4314.73	113.11	27	154.36	1600.54	20.09	16.64	63.9	72	9.00704	1	0	NA	0	NA	20.01	1	8.1	5.2	NA	12	1.897	2.84	0.98
4410	3	1	17	2	1	3	4.64	3	2711.01	0	4472.77	136.35	19.05	215.59	1495.52	24.97	19.75	53.4	67.9	9.29178	0	0	NA	0	NA	17.99	0	5.5	2.7	4.252	NA	NA	NA	NA
4414	2	9	12	1	1	4	1.01	2	451.722	0	1900.31	75.61	13.11	75.33	1598.91	12.71	8.83	53.4	69.6	9.52442	0	0	NA	0	NA	19.61	0	3.2	2.4	NA	15	0.587	3.83	1.25
4421	1	3	15	1	1	1	2.4	2	389.181	0	1776.41	69.86	15.48	82.08	637.26	10.19	9.04	53.2	70.4	9.65199	0	0	NA	0	NA	19.24	0	7.8	1.6	NA	14	1.524	3.21	0.93
4427	1	7	13	1	2	2	1.54	2	490.414	1	1347.97	31.62	5.56	48.83	565.94	6.84	3.9	65.6	81.6	10.0748	0	0	NA	0	NA	26.82	0	4.3	6.1	4.356	21	1.264	5.22	1.04
4436	2	6	12	1	2	1	3.98	3	294.04	0	1771.93	66.85	15.42	58.23	903.35	29.74	14.38	31.8	63.6	11.2783	0	0	NA	0	NA	15.93	0	9.6	1.5	NA	7	1.095	5.15	2.21
4449	2	3	14	1	1	1	0.96	1	298.013	0	2708.14	109.31	25.39	70.28	1769.86	38.11	12.69	47.94	67	9.67667	0	0	NA	0	NA	17.29	1	13.2	1	NA	12	0.835	3.67	1.42
4454	1	13	14	1	2	1	0.74	1	225.278	0	1738.75	57.54	7.84	69.14	792.25	10.14	8.95	45.8	65.4	9.66373	0	0	NA	0	NA	20.09	0	12.2	1.9	NA	11	0.621	3.03	1.04
4462	1	2	18	2	2	4	1.3	2	1201.59	1	1992.44	58.62	11.19	64.09	308.81	13	10.47	58.3	76.6	10.0322	1	1	1	1	17	21.54	0	12.8	6.9	4.95	16	1.321	3.67	1.18
4475	1	4	13	1	2	1	0.63	1	319.621	0	1941.01	65.79	12.01	78.89	476.7	11.37	12.92	43.8	70.4	10.6374	0	0	NA	0	NA	19.16	0	5.9	2	4.228	10	0.508	3.49	1.57
4478	2	2	18	2	1	1	0	1	370.468	0	2737.97	62.19	21.44	89.83	536.98	13.8	8.48	82.3	87.7	9.66718	0	0	NA	0	NA	25.26	0	6.2	1.9	NA	14	1.163	4.55	1.22
4483	2	5	16	2	2	2	0.45	1	748.208	0	1980.95	80.31	7.37	83.27	553.81	8.83	13.12	81.2	91.2	10.1208	1	1	1	1	15	31.17	1	8.4	2.3	4.956	16	2.947	5.17	0.89
4486	2	7	17	2	1	4	1.2	2	2082.9	0	2624.83	85.87	12.96	96.43	495.01	18.03	8.91	61.5	73.5	9.37238	0	0	NA	0	NA	20.06	0	4.3	1.2	NA	12	0.452	2.77	1.02
4487	1	13	12	1	2	1	0.65	1	208.99	0	1594.53	27.97	10.92	43.76	752.17	7.66	3.63	88.5	100	10.6299	1	0	NA	0	NA	34.48	0	10.8	3.7	NA	14	2.145	4.5	1.12
4492	1	12	15	1	1	4	2.05	2	3933.78	0	3705.95	138.71	16.78	127.95	1432.21	29.07	26.1	63.8	75.1	9.4022	1	0	NA	0	NA	21.95	0	10	1	NA	9	1.14	3.54	0.96
4496	2	5	13	1	2	2	2.65	2	649.533	0	1177.62	31.2	4.2	41.29	501.8	6.97	3.52	67	82.8	10.1156	0	1	0	0	12	27.18	1	8.3	3.9	NA	13	1.682	4.76	1.03
4498	1	4	13	1	2	1	0.55	1	291.059	0	2048.95	51.31	21.85	89.67	1165.31	15.2	6.64	53	74.6	10.2471	0	0	NA	0	NA	20	0	NA	NA	NA	NA	NA	NA	NA
4499	1	4	13	1	2	1	0.5	1	286.995	1	1895.49	46.07	10.95	63.37	616.19	13.65	4.77	41.5	64.9	10.0744	0	1	1	1	4	17.18	0	8.8	3.7	5.056	9	1.129	4.16	1.36
4512	2	4	18	2	2	2	3.76	3	612.145	0	1332.73	35.95	7.59	44.55	630.95	6.67	4.46	81.3	92.4	10.2477	0	0	NA	0	NA	29.19	1	5.9	0.8	4.733	18	0.598	4.34	1.45
4518	1	10	16	2	1	1	0.57	1	635.32	0	1795.49	71.85	15.25	67.73	847	11.41	10.44	128.6	131.5	11.5959	0	0	NA	0	NA	38.4	0	9.1	1.6	NA	18	2.506	4.68	1.5
4529	2	5	19	2	1	2	0.4	1	645.954	0	2457.67	36.29	16.95	66.27	448.2	22.36	16.46	57.4	71.6	9.45055	1	0	NA	0	NA	21.37	0	7.8	4.4	4.85	18	1.073	4.78	1.02
4534	2	12	14	1	1	2	2.63	2	658.16	0	1959.92	80.96	1.18	66.69	915.98	9.49	12.92	64.7	70.6	8.77713	0	0	NA	0	NA	22.81	0	5.6	2.7	5.589	17	0.621	3.54	1.34
4536	1	1	18	2	2	3	2.49	2	653.101	0	2881.01	86.57	16.85	84.08	1380.36	22.21	14.67	61.2	86.2	11.0187	1	1	1	1	7	26.91	1	7.1	2.1	5.039	9	1.75	5.64	1
4539	1	10	19	2	2	3	1.11	2	3478.27	0	666.23	6.87	4.54	20.72	61.04	3.31	1.55	87.3	101.5	10.8632	1	0	NA	0	NA	35.01	0	7.4	4.1	5.689	18	1.197	5.04	0.76
4547	1	1	19	2	2	3	0.96	1	3489.2	0	1519.28	50.26	6.93	48.61	1012.81	14.36	10.95	74.2	97.5	11.3189	1	0	NA	0	NA	31.29	0	8.8	3.4	NA	30	1.773	5.72	0.95
4573	1	3	13	1	1	1	1.07	2	375.002	0	2932.01	123.8	13.02	121.37	1855.07	14.93	11.99	46.6	71.7	10.5033	1	0	NA	0	NA	18.95	0	6.3	2.8	4.267	15	0.813	4.55	1.1
4576	1	11	13	1	1	2	2.12	2	607.168	0	4022.97	150.8	20.31	161.68	2295.8	19.78	17.84	64.2	69.2	8.63652	0	0	NA	0	NA	18.7	1	3.2	3.2	5.25	17	0.361	4.29	1.9
4578	2	4	13	1	1	3	5	3	2564.54	0	1617.45	101.15	5.36	55.05	765.88	10.36	6.88	56.6	77.6	10.3146	0	0	NA	0	NA	22	1	6.9	1.7	NA	12	1.005	4.27	1.37
4580	2	13	12	1	2	4	1.12	2	2568.93	0	852.4	44.8	3.17	19.72	808.52	3.08	4.77	46.2	71.9	10.5781	0	0	NA	0	NA	20.32	0	8	3	NA	10	0.937	4.58	1.23
4590	1	4	16	2	2	1	2.83	2	375.207	0	5500.97	196.87	49.1	208.3	3886.25	75.93	60.92	52.2	63.5	8.78898	1	0	NA	0	NA	19.22	0	8.9	1.1	NA	13	0.418	3.13	1.29
4595	1	13	12	1	1	1	0.58	1	240.221	0	3195.12	134.44	57.73	138.03	1400.23	30.49	18.69	55.1	76.8	10.3463	0	0	NA	0	NA	22.27	0	4.9	3	5.072	12	0.745	4.19	1.51
4599	2	12	12	1	1	4	2.63	2	658.16	0	1253.54	37.08	11.58	41.75	927.85	4.94	4.53	45.7	70.5	10.4287	0	0	NA	0	NA	21.47	0	10.3	5.4	4.967	18	0.621	3.62	1.56
4607	2	13	12	1	2	1	0.88	1	209.354	1	2267.96	82.84	14.69	161.31	717.31	9.7	8.92	47.6	73.7	10.6823	0	1	1	1	3	20.74	0	8.4	20.2	5.494	12	1.366	4.58	0.89
4610	1	1	16	2	2	3	0	1	3354.34	0	2323.42	86.85	5.36	87.89	661.22	10.21	9.7	97	115.3	11.7069	0	0	NA	0	NA	36.92	0	10	1.5	NA	26	1.016	4.5	1.03
4619	2	6	17	2	1	3	4.68	3	3410.07	0	4231.66	161.18	13.02	166.79	1463.34	15.31	10.47	70.6	83.6	9.94956	0	0	NA	0	NA	23.7	1	6.2	3.9	5.333	13	1.242	4.86	1.09
4620	1	1	16	2	2	5	0.65	1	809.454	0	949.81	47.91	6.19	27.71	191.9	7.56	7.74	117.1	125.1	11.5606	1	0	NA	0	NA	40.81	1	7.3	2.8	5.033	27	1.513	5.02	1.06
4622	2	7	12	1	2	2	0.53	1	504.262	0	1600.34	46.36	7.22	58.29	384.36	11.8	9.58	83.5	93.5	10.2322	1	0	NA	0	NA	31.01	1	6.3	3.2	4.956	19	0.598	3.67	1.47
4627	2	10	17	2	2	1	3.07	3	354.124	0	1383.16	44.37	5.8	29.12	1026.42	13.37	13.08	73.6	85.5	9.96615	0	0	NA	0	NA	26.58	0	7.5	1.7	NA	13	1.445	3.96	1.15
4629	2	6	18	2	1	1	2.4	2	296.18	0	1728.44	36.87	8.62	69.41	251.8	8.45	4.19	78.1	91.7	10.3763	1	0	NA	0	NA	25.24	0	6.9	2.5	5.261	19	0.745	4.55	1.39
4630	2	13	12	1	2	1	0.68	1	207.874	0	2226.91	68.52	8.83	52.31	1295.02	25.86	8.93	42.5	65.6	10.0626	0	0	NA	0	NA	18.18	0	NA	NA	NA	NA	NA	NA	NA
4631	1	4	13	1	1	1	1.79	2	373.576	0	1805.4	49.46	11.53	84.47	742.57	17.92	9.44	47.6	75.2	10.8997	0	0	NA	0	NA	21.33	1	NA	NA	NA	NA	NA	NA	NA
4632	1	8	17	2	1	2	0.23	1	570.918	0	3855.3	97.62	18.54	127.26	1566.47	32.61	11.84	68.6	75.7	9.13974	0	0	NA	0	NA	22.79	1	8.2	0.8	NA	20	0.485	3.72	1.38
4634	2	8	15	1	1	2	1.73	2	629.317	0	3024.26	126.11	8.04	153.25	938.78	25.15	14.57	47.1	65.5	9.54401	0	0	NA	0	NA	16.95	0	10	6	NA	19	0.813	4.84	1.74
4643	1	11	16	2	2	3	0.44	1	4204.26	0	1005.76	35.4	7.65	30.12	713.48	14.88	8.4	48.6	70.8	10.1558	0	0	NA	0	NA	19.08	0	7.9	1.4	NA	17	0.971	4.94	1.65
4650	2	5	17	2	1	2	0.43	1	629.17	0	2037.09	68.5	15.03	82.91	828.01	23.62	16.69	89.7	95.6	10.094	1	1	1	1	14	30.21	0	4.6	4.3	5.233	25	1.366	4.32	1.03
4655	2	3	15	1	2	1	2.01	2	244.732	0	3481.86	105.36	18.78	209.14	1385.33	18.02	10.93	52.54	74.9	10.3332	0	0	NA	0	NA	21.98	0	NA	NA	NA	NA	NA	NA	NA
4658	2	8	16	2	2	1	0	1	936.55	0	1172.72	51.7	1.34	29.66	429.97	5.49	7.09	73.4	86.5	10.0964	1	0	NA	0	NA	24.75	0	9.3	4.4	5.117	22	0.847	3.44	1.58
4663	1	11	15	1	2	2	2.99	2	537.064	0	1461.46	39.64	6.68	51.02	457.74	8.43	7.01	65.8	76.4	9.41847	0	0	NA	0	NA	27.6	1	6.6	4.2	NA	16	0.587	3.13	1.39
4667	2	2	18	2	2	1	1.56	2	430.584	0	455.73	18.62	4.54	28.58	251.02	3.37	2.9	95.6	110.3	11.281	1	1	0	0	4	34.57	0	8.1	1.5	NA	14	1.377	5.2	0.81
4674	1	1	15	1	2	3	4.81	3	3040.86	0	2311.76	74.07	10.8	91.08	1043.12	11.68	11.8	68.7	89.1	10.7498	0	0	NA	0	NA	25.54	0	NA	NA	NA	NA	NA	NA	NA
4676	1	12	13	1	2	1	0.58	1	252.151	0	3832.64	119.16	40.61	169.15	2142.33	23.81	16.35	51.1	74.6	10.4359	0	0	NA	0	NA	17.85	0	NA	NA	NA	NA	NA	NA	NA
4681	3	1	17	2	2	4	0.42	1	517.861	0	2719.07	34.44	10.58	117.33	310.59	9.33	4.28	54.2	73.5	9.98361	0	0	NA	0	NA	20.91	0	NA	NA	NA	NA	NA	NA	NA
4686	3	1	12	1	2	3	3.97	3	2328.81	0	2198.38	42.82	17.15	74.24	580.2	27.96	16.69	43.8	63.6	9.60993	0	0	NA	0	NA	19.11	0	7	1	5.301	10	0.689	3.52	1.66
4687	1	12	13	1	1	1	2.87	2	325.801	0	2173.62	76.37	10.11	100.54	970.52	11.35	7.95	56.6	79	10.5007	0	0	NA	0	NA	21.89	0	4.9	1.2	5.3	11	1.4	4.14	1.02
4695	1	2	15	1	1	2	0.69	1	986.893	0	1745.11	73.98	6.96	63.82	920.69	11.15	6.15	117.9	112.8	10.3885	0	0	NA	0	NA	35.91	0	NA	NA	NA	NA	NA	NA	NA
4696	2	3	13	1	2	1	0.93	1	229.109	0	1520.68	48.45	6.58	71.35	785.45	14.47	8.75	63.64	80	10.0282	0	0	NA	0	NA	25.85	1	6.2	5.6	4.789	NA	NA	NA	NA
4701	1	10	16	2	1	1	0.72	1	404.901	0	3546.92	116.9	34.36	94.87	620.87	20.94	17.67	76.9	91.1	10.3886	0	0	NA	0	NA	26.8	1	7.5	2	NA	16	2.123	4.19	0.82
4710	1	6	15	1	2	2	5	3	644.172	0	1364.74	43.41	5.89	51.04	612.81	5.53	7.48	97.7	94.8	9.59094	0	0	NA	0	NA	36.02	1	7.4	2.7	4.694	19	1.208	6.18	1.45
4711	1	4	14	1	2	1	2.71	2	519.344	0	1693.26	79.86	12.15	61.29	853.97	7.33	6.77	48.9	68	9.72421	0	1	1	1	2	19.84	1	8.9	1.7	4.444	15	0.881	3.9	1.56
4712	2	10	18	2	2	2	0	1	980.321	0	881.54	37.3	4.22	31.03	513.78	5.88	4.45	62.2	80.1	10.1563	0	0	NA	0	NA	23.44	1	9	1.2	NA	15	0.61	4.55	1.36
4717	3	1	17	2	1	4	4.04	3	2711.01	0	1989.63	51.04	13.14	45.62	332.66	16.94	8.08	60.5	72.8	9.35952	0	0	NA	0	NA	20.62	1	6.8	7.5	4.641	NA	NA	NA	NA
4726	1	12	18	2	2	1	0.41	1	336.132	0	2724.6	70.25	21.5	113.61	719.13	13.51	9.18	61.4	84.6	10.7966	0	0	NA	0	NA	25.36	1	7.8	0.6	4.917	10	0.677	3.31	1.13
4730	1	7	18	2	1	5	0.92	1	538.595	0	19.5	0	0	0	0	0.17	0.17	76.7	79.4	9.06615	1	0	NA	0	NA	24.45	1	11.2	0.5	NA	18	1.513	3.93	1.17
4742	2	1	13	1	2	5	5	3	2840.55	1	2728.72	75.18	14.37	114.89	518.06	13.42	11.35	31.6	59.5	10.5846	0	1	1	1	2	14.37	0	NA	NA	NA	NA	NA	NA	NA
4744	2	6	16	2	1	1	1.41	2	277.634	0	4132	138.27	17.71	173.58	787.08	17.81	14.07	63	80	10.0791	1	0	NA	0	NA	22.64	0	10	0.6	5.061	16	0.655	3.57	1.49
4748	2	11	16	2	2	2	0.77	1	829.094	1	2201.59	93.59	8.33	96.67	991.39	12.33	14.26	80.5	93	10.3654	1	1	1	1	1	34.03	0	7.3	1	NA	14	0.824	4.22	1.07
4750	2	12	18	2	1	2	1.97	2	581.397	0	3458.96	116.91	22.96	150.72	612.97	22.21	16.98	83.6	80.3	8.78238	0	0	NA	0	NA	24.8	0	4.9	2.8	5.433	18	0.553	3.8	1.47
4752	2	2	18	2	1	3	1.82	2	3563.42	0	3430.91	92.18	13.75	116.29	1317.51	14.49	14.09	97.8	100.6	10.1725	0	0	NA	0	NA	26.01	0	4.7	2.8	5.056	15	0.7	4.03	1.04
4761	1	12	12	1	1	1	1.1	2	304.74	0	2006.49	123.3	23.33	41.15	462.44	49.91	21.72	77.8	99.2	11.2466	0	1	0	0	11	25.79	1	NA	NA	NA	NA	NA	NA	NA
4763	1	8	13	1	1	2	0.72	1	664.968	0	3043.3	104.31	12.53	94.72	534.91	17.65	9.48	58.9	78.8	10.2676	0	1	1	1	11	23.77	1	7.2	5.2	NA	15	0.406	4.86	1.47
4765	2	7	13	1	2	2	1.1	2	488.275	0	1614.57	57.99	6.72	59.06	798.49	10.33	7.86	112.7	107.1	10.0885	1	0	NA	0	NA	39.65	1	10.6	3.2	NA	NA	NA	NA	NA
4773	1	11	12	1	1	4	1.25	2	2785.99	0	3792.14	85.63	14.34	132.64	1552.86	19.19	13.4	41.6	64.3	9.96929	0	0	NA	0	NA	17.98	0	3.8	1.6	4.433	16	0.565	3.8	1.7
4777	1	11	18	2	1	1	1.48	2	825.447	0	986.68	53.68	4.19	41.16	152.17	5.41	6.15	66.9	86.6	10.5878	0	0	NA	0	NA	23.76	1	9.8	13.2	NA	31	2.168	3.57	1.09
4782	2	3	17	2	1	1	1.5	2	347.826	0	1471.14	25.75	8.88	24.36	386.74	6.58	3.4	123.44	124.6	11.2148	0	0	NA	0	NA	38.57	0	11.8	1.2	NA	24	2.552	5.66	0.83
4785	2	10	16	2	2	2	3.89	3	877.423	0	2920.98	88.5	25.75	81.22	1669.54	54.38	11.22	52.9	71	9.76181	1	0	NA	0	NA	20.36	0	6.2	1.3	NA	18	0.508	3.72	0.94
4786	1	6	17	2	1	1	1.79	2	354.348	0	4139.68	111.17	21.68	114.61	1348.16	31.95	19.88	77.5	87.3	9.91661	0	0	NA	0	NA	25.57	0	6.5	5.9	6.017	8	0.485	3.75	1.12
4787	1	13	14	1	1	1	0.58	1	236.969	0	3086.85	154.85	46.81	134.69	2142.85	21.92	20.41	80.5	90.1	10.0422	0	0	NA	0	NA	27.12	0	6.1	4.3	4.883	13	0.745	4.16	1.36
4788	1	7	15	1	2	2	1.2	2	503.037	0	580.15	25.83	3.2	10.94	73.78	3.8	2.99	49.8	63.7	9.02661	0	0	NA	0	NA	21.58	0	8.8	1.8	NA	NA	NA	NA	NA
4791	1	4	14	1	2	1	1.17	2	528.155	0	2920.88	90.31	16.95	102.99	1749.52	8.98	10.86	69.4	88.5	10.6234	0	0	NA	0	NA	22.77	0	7.4	2.4	NA	22	1.208	3.75	0.93
4811	1	5	12	1	1	2	0.31	1	818.593	0	1919.34	67.98	6.32	103.51	574.82	9	8.73	52.1	69.3	9.60095	1	0	NA	0	NA	22.03	0	5.1	6	5.24	15	0.666	5.25	1.56
4813	2	12	19	2	1	3	3.53	3	3163.29	0	1660.34	57.97	7.81	75.63	1084.99	5.92	5.87	77.5	87.6	9.95069	0	0	NA	0	NA	22.16	0	7	0.8	NA	31	1.106	5.64	1.08
4816	2	11	13	1	2	3	1.8	2	3164.04	1	2027.63	93.47	14.79	65.15	705.75	17.35	10.41	63.4	87.5	10.9891	0	0	NA	0	NA	23.69	1	NA	NA	NA	NA	NA	NA	NA
4818	2	8	12	1	2	3	5	3	2488.42	0	1719.75	28.14	11.78	66.64	414.94	7.34	3.5	58.5	77	10.0673	0	0	NA	0	NA	21.94	1	6.6	0.8	5.5	12	1.445	4.03	1.16
4837	2	8	13	1	1	2	1.54	2	1095.75	0	3710.44	122	21.71	91.63	1425.86	40.89	23	61.7	71.2	9.06437	0	0	NA	0	NA	20.76	0	5.7	5.1	NA	17	1.016	4.6	0.91
4839	2	2	14	1	2	3	0	1	2956.93	0	1709.98	56.41	14.34	69.1	732.63	18.1	8.29	127.5	142.3	12.6023	1	0	NA	0	NA	46.66	0	8.6	0.3	NA	54	3.048	5.07	0.89
4846	2	2	14	1	2	1	1.2	2	325.213	0	1150.29	34.75	4.92	38.41	759.92	7.12	5.48	70	87.4	10.4463	0	0	NA	0	NA	25.49	1	11	2.6	NA	11	1.276	3.93	0.97
4851	1	13	13	1	2	1	2.47	2	279.92	0	2368.19	66.98	14.92	97.21	429.67	16.93	12.58	45.5	68.7	10.1848	0	0	NA	0	NA	16.9	0	NA	NA	NA	NA	NA	NA	NA
4854	1	1	16	2	2	3	2.83	2	635.444	1	1304.85	33.02	6.74	24.85	487.21	7.47	3.24	55.8	78.2	10.4686	1	0	NA	0	NA	23.53	1	5.1	5.4	4.45	11	1.75	4.65	1.34
4855	1	1	19	2	1	3	2.4	2	6906.85	0	6664.22	89.82	26.51	69.72	2147.49	25.72	13.54	99.4	94	9.42833	1	1	1	1	6	28.76	0	6.8	4.7	NA	15	1.231	3.65	0.8
4865	1	7	18	2	1	2	2.67	2	521.475	0	1956.01	60.93	7.22	47.91	543.38	7.15	6.31	102.3	104.2	10.3022	0	0	NA	0	NA	33.91	1	5.8	5.3	5.417	32	0.914	4.91	1.06
4871	2	6	12	1	1	1	1.32	2	302.722	0	1169.73	33.79	6.67	51.13	274.27	6.2	5.58	86.5	101.4	10.9026	1	0	NA	0	NA	30.32	1	8.8	1.4	NA	16	1.445	3.8	1.21
4882	1	8	19	2	1	3	0	1	2868.34	1	3810.52	143.23	10.05	105.28	1386.45	15.34	24.84	59.9	68.7	8.87653	0	0	NA	0	NA	18.8	0	5.9	2.4	NA	11	0.677	2.82	0.91
4885	2	6	14	1	2	1	1.88	2	303.583	0	1515.94	68.34	25.62	36.24	441.17	8.96	5.93	50.8	73.5	10.3123	0	0	NA	0	NA	18.17	0	9.3	3.2	NA	12	0.474	3.23	1.34
4890	2	12	12	1	1	2	0.7	1	641.081	0	2533.31	125.91	6.66	126.74	512.54	9.97	7.87	40.4	62.2	9.78588	0	0	NA	0	NA	15.45	0	5.6	8.3	4.806	29	0.485	3.72	1.58
4904	1	10	12	1	2	1	3.29	3	372.421	0	2360.87	89.25	11.02	127.7	1794.05	20.9	11.37	51.3	78.3	10.9321	1	0	NA	0	NA	22.5	1	8.4	0.8	NA	11	1.569	3.54	0.84
4910	2	12	14	1	2	5	0.43	1	8118.53	0	1936.7	72.6	15.31	83.5	239.63	9.82	6.77	60.54	85	10.9244	0	0	NA	0	NA	23.38	0	9.6	1.7	NA	12	0.779	3.7	1.53
4911	1	10	16	2	1	3	2.4	2	3090.64	0	2796.33	121.65	20.99	118.67	1834.75	16.8	17.5	80.5	94.8	10.566	0	0	NA	0	NA	26.9	0	6.4	5.3	5.539	19	0.452	3.67	1.2
4930	2	12	12	1	2	3	3.01	3	2635.79	0	2370.63	76	24.43	102.13	1126.22	22.12	11.65	65.7	85	10.4866	0	0	NA	0	NA	24.82	0	8.2	2.8	NA	8	0.655	5.4	1.45
4937	1	4	17	2	1	1	0.49	1	384.044	0	3354.26	98.96	17.22	133.03	1571.79	13.81	14.75	111.7	115.9	10.9662	0	0	NA	0	NA	36.52	0	10.7	1	NA	51	2.213	4.11	0.79
4943	1	7	13	1	2	2	5	3	531.223	1	1784.62	96.42	6.23	84.18	352.38	7.78	8.39	81.3	87.7	9.72645	0	1	1	1	6	34.06	0	7.7	2.4	NA	31	1.185	4.45	1.12
4951	2	12	15	1	1	1	3.17	3	297.211	0	1172.38	35.17	7.6	50.57	163.94	6.12	3.26	98.04	109.8	11.0892	0	0	NA	0	NA	32.16	0	9.6	4.5	NA	18	1.276	4.29	1.02
4959	1	4	18	2	1	1	1.2	2	361.96	0	2190.53	90.99	18.76	96.08	669.67	12.21	12.95	68	86	10.429	0	0	NA	0	NA	23.53	0	4.8	0.8	4.817	17	0.531	3.98	2.14
4975	1	12	12	1	2	3	0.96	1	3161.51	0	1626.97	46.53	19.27	39.63	543.48	14.06	5.47	54.4	75.2	10.1957	1	0	NA	0	NA	21.41	1	5	1.7	4.572	11	0.711	2.82	1.23
4976	1	7	14	1	2	2	2.35	2	544.234	0	1764.84	42.67	8.19	56.85	257.79	6.52	3.28	62.9	79.2	9.98619	1	0	NA	0	NA	22.05	0	5.9	1.6	NA	19	0.565	3.78	1.53
4980	1	7	13	1	1	2	1.95	2	993.587	0	2163.54	82.34	7.27	91.36	1131.83	11.81	9.09	68.3	92.5	11.1926	0	0	NA	0	NA	28.14	0	8.7	1.3	NA	16	0.576	3.13	1.1
4984	2	1	12	1	1	3	1.27	2	3614.97	1	2423.09	57.19	10.51	90.91	1258.66	12.38	6.78	50.3	75.4	10.6313	1	1	1	1	5	21.38	1	6	3.6	5.022	14	0.971	3.93	1.17
4987	2	2	19	2	1	1	1.48	2	343.735	0	4373.18	108.49	31.82	153.04	1777.88	26.08	18.38	81.3	97.3	10.7911	0	0	NA	0	NA	28.81	0	8.6	1	NA	32	1.129	4.42	1.36
4994	1	11	16	2	1	3	3.53	3	4435.1	0	872.1	14.15	1.24	12.06	127.57	2.85	1.94	76.7	83.5	9.5343	0	0	NA	0	NA	25.87	0	9.9	4	NA	10	0.565	4.22	1.2
5017	2	6	12	1	1	1	0.42	1	275.435	0	1281.1	65.32	11.5	48.02	1290.11	19.86	7.18	50.7	72.8	10.2242	0	0	NA	0	NA	18.51	0	8.1	2.5	NA	9	0.44	3.34	1.39
5023	2	9	16	2	2	5	5	3	2226.59	0	1135.49	33.63	16.67	42.76	489.81	8.05	5.82	49.5	68.5	9.73617	1	0	NA	0	NA	19.14	0	10.4	6.2	4.806	11	0.598	4.22	1.42
5025	2	10	19	2	2	1	0.71	1	808.996	0	2765.24	86.62	13.87	132.4	1100.66	14.48	15.43	74.3	94.7	10.9864	0	0	NA	0	NA	24.57	1	6.3	1.6	5.433	11	0.824	3.28	1.01
5028	2	6	14	1	1	1	0.42	1	275.435	0	4775.3	220	34.41	160.3	2385.54	88.13	23.91	53.4	73.2	10.0171	0	0	NA	0	NA	19.76	0	8.2	5.1	NA	13	0.508	3.26	1.49
5032	1	1	15	1	2	1	1.62	2	501.951	0	1934.3	47.69	11.16	65.81	349.96	8.59	9.22	49.4	68.8	9.7887	1	0	NA	0	NA	19.61	0	6.9	1.8	NA	9	0.531	3.34	1.14
5039	1	8	18	2	2	2	1.08	2	683.094	0	2041.31	39.61	10.07	60.38	565.53	17.73	10.96	93.3	108.6	11.2432	1	0	NA	0	NA	31.1	1	5	3.7	NA	60	0.926	5.38	0.64
5049	2	11	14	1	2	3	1.32	2	3302.45	0	1348.53	43.96	11.68	49.96	230.5	7.35	7.08	52.2	68.4	9.46718	1	0	NA	0	NA	19.77	0	5.7	1.7	4.924	10	0.463	3.08	1.28
5054	2	12	18	2	2	2	2.12	2	716.776	0	964.81	29.66	5	26.45	628.64	5	4.22	127.3	119.7	10.6091	1	0	NA	0	NA	49.98	0	7.5	1	NA	12	0.632	4.47	1.42
5058	1	4	13	1	1	1	0.71	1	353.473	0	1310.9	46.78	3.19	32.9	748.75	13.72	5.7	49.7	72.3	10.2556	0	0	NA	0	NA	19.83	0	4.3	3.2	5.856	11	0.497	3.36	1.47
5061	1	7	12	1	2	2	0.3	1	518.596	0	943.57	24.52	4.75	30.82	246.49	8.59	2.56	50.4	69.9	9.84605	0	0	NA	0	NA	21.79	1	4.7	1.6	NA	16	0.937	3.78	1.06
5071	1	9	16	2	1	2	0.11	1	675.139	0	3384.55	135.18	19.14	114.53	2009.7	17.2	16.46	57.2	72	9.51995	0	0	NA	0	NA	19.49	0	3.8	3	5.562	15	0.429	4.01	1.21
5074	2	9	16	2	1	4	0.11	1	447.434	0	1750.01	58.26	10.51	55.84	269.57	12.03	5.7	90.4	101.7	10.6964	0	0	NA	0	NA	31.61	0	8.6	3.8	NA	16	0.565	3.72	1.08
5075	1	11	16	2	2	2	2.64	2	743.56	0	1662.46	67.3	5.26	65.63	491.5	8.93	6.58	76.5	80.6	9.21519	0	0	NA	0	NA	28.76	1	6.3	0.4	NA	17	0.655	4.47	2.11
5095	1	9	16	2	2	2	0.58	1	865.684	0	1409.35	48.84	8.92	41.44	709.43	17.31	15.67	67.6	82	9.97334	1	0	NA	0	NA	22.23	1	5.9	1.4	NA	15	0.7	4.78	1.5
5097	2	9	13	1	2	4	1.01	2	380.851	0	2676.13	94.87	42.82	72.31	1192.51	23.7	12.43	28.6	53.2	9.94784	0	0	NA	0	NA	14.51	1	7.3	2.3	NA	11	0.553	3.67	1.65
5101	2	10	15	1	1	1	0.51	1	475.644	0	2934.77	107.06	12.26	82.7	1455.47	28.6	11.41	73.8	84.2	9.80131	0	0	NA	0	NA	24.02	0	5.6	3	5.333	13	0.44	3.1	1.56
5112	1	1	14	1	1	3	3.76	3	3406.36	0	1102.39	50.21	11.36	48.28	415.77	7.43	9.26	30.1	58.5	10.6628	1	0	NA	0	NA	15.14	0	4.3	1.1	NA	13	0.948	4.29	1.67
5116	2	6	16	2	1	1	0.48	1	288.969	0	2451.84	76.6	14.83	109.99	1533.94	10.24	8.35	57.6	74.2	9.77671	0	0	NA	0	NA	22.39	1	9.4	1.2	5.556	13	0.881	3.96	1.1
5125	2	6	14	1	2	1	1.63	2	239.141	0	1801.11	66.13	9.91	68.07	1033.96	37.4	33.13	57.9	77.5	10.185	0	0	NA	0	NA	21.71	0	12	1	NA	12	0.881	3.98	1.57
5140	2	6	13	1	1	1	4.11	3	316.317	1	2049.87	51.78	15.08	89.69	947.34	11.78	6.14	44.3	64.4	9.67574	0	1	1	1	5	17.28	0	4.9	3.7	5.139	13	0.508	3.41	1.77
5145	1	11	19	2	1	2	0.6	1	818.833	0	5408.14	74.42	13.08	75.59	621.16	11.12	14.11	126.6	110.9	9.85632	0	0	NA	0	NA	34.74	0	7	2.3	5.578	41	1.264	4.53	1.14
5146	2	1	19	2	1	3	1.2	2	3296.66	0	1986.88	73.02	9.83	60.19	316.64	14.66	15.66	96.5	108.9	11.0857	0	0	NA	0	NA	28.75	0	8.1	0.9	NA	21	1.727	5.95	1.01
5159	2	13	18	2	1	1	1.01	2	278.62	0	1140.74	45.2	9.44	36.17	285.73	7.6	4.88	58.1	73.5	9.64271	0	0	NA	0	NA	20.51	1	5.5	4.4	NA	15	0.44	3.75	1.72
5162	2	6	16	2	1	1	1.51	2	261.722	0	989.07	43.33	16.5	25.44	571.49	8.48	3.98	52.5	67.4	9.30208	0	0	NA	0	NA	18.4	0	8.1	2.2	NA	13	0.779	3.88	1.49
5163	1	11	12	1	2	1	3.81	3	633.1	0	2214.12	92.55	18.68	73.48	1939.58	15.03	14.97	59	78.1	10.1678	0	0	NA	0	NA	26.33	0	5.7	2.4	5.333	14	0.779	3.08	1.09
5171	1	13	15	1	1	1	1.31	2	254.933	0	1182.7	45.67	3.53	37.5	908.02	21.17	5.09	76.9	89.6	10.2175	0	1	0	0	6	25.31	0	6.9	4.4	NA	19	1.739	4.5	1.16
5180	1	2	16	2	1	2	0.89	1	853.924	0	994.07	32.46	5.91	13.51	233.93	8.98	4.94	69.4	72.6	8.71479	0	0	NA	0	NA	21.83	0	6.6	4.1	5.183	15	1.298	3.75	0.8
5182	2	4	16	2	2	2	2.97	2	674.552	0	2633.1	107.13	11.28	92.79	912.8	18.73	8.2	49.8	66.2	9.38087	0	0	NA	0	NA	20.46	0	4.1	1.5	NA	18	0.553	3.83	1.61
5192	1	12	15	1	1	1	1.95	2	315.251	0	2253.31	82.63	9.56	91.46	2174.5	17.7	9.85	49.2	69.2	9.8656	0	0	NA	0	NA	19	1	6.1	5.6	NA	9	2.36	5.53	1.18
5200	1	10	13	1	1	3	1.57	2	7590.92	1	1284.49	37.61	19.2	26.46	473.45	18.75	9.07	27.7	56	10.6402	0	1	1	1	11	14.11	0	5	0.5	4.789	18	0.711	4.94	1.56
5201	3	1	15	1	1	3	4.64	3	2697.58	0	4414.49	227.18	18.04	186.51	521.93	25.61	19.11	41.2	63.2	9.8462	0	0	NA	0	NA	16.26	1	NA	NA	NA	NA	NA	NA	NA
5204	2	6	16	2	2	1	1.52	2	278.945	0	760.48	31.29	7.06	27.18	175.38	5.05	2.81	65.3	92.2	11.4097	0	0	NA	0	NA	25.32	0	10.8	0.8	NA	8	0.734	3.65	1.99
5205	1	9	17	2	1	3	1.79	2	3454.36	0	5068.68	107.36	14.94	167.63	1768.7	19.51	13.83	70.4	77.2	9.20091	1	0	NA	0	NA	22.07	0	4.3	3.1	4.718	17	0.655	3.7	1.23
5207	1	6	16	2	1	2	2.31	2	774.881	0	6819	112.93	15.45	125.52	1696.48	34.4	20.13	54.3	66.3	8.99733	0	0	NA	0	NA	18.14	0	6.8	0.8	NA	14	0.948	3.72	1.17
5212	2	4	18	2	2	2	5	3	634.627	0	1933.44	97.78	8.48	64.29	597.37	22.63	26.03	97.5	109.2	11.0591	1	1	0	0	6	34.18	0	NA	NA	NA	NA	NA	NA	NA
5218	1	9	14	1	1	1	0.76	1	522.195	0	2412.96	228.97	13.09	76.79	783.79	15.85	17.06	54	76.5	10.4103	0	0	NA	0	NA	21.23	0	7.9	7.3	NA	19	0.655	3.78	1.51
5243	1	1	15	1	2	3	2.35	2	2900.81	0	1413.56	50.18	14.29	25.1	335.7	7.12	6.15	76.5	87	9.94692	0	0	NA	0	NA	31.35	0	6.6	1.2	4.817	12	1.908	4.71	1.07
5245	2	6	19	2	2	1	1.52	2	258.051	0	2899.28	90.5	21.16	122.14	2672.11	11.2	12.42	87.8	113.2	12.0809	0	0	NA	0	NA	35.17	0	12	0.8	NA	49	2.823	4.86	1.52
5246	2	4	12	1	2	2	0.88	1	503.667	0	2963.2	101.17	11.96	154.73	688.95	17.25	18.59	80.1	105.6	11.7991	0	0	NA	0	NA	38.31	0	9.2	2	4.811	12	0.542	4.22	1.34
5257	2	7	14	1	2	4	1	2	2278.62	0	1750.42	76.95	13.85	45.05	436.24	10.44	7.63	51.7	73.7	10.25	0	0	NA	0	NA	21.86	1	9.8	0.8	NA	7	0.994	3.08	0.83
5268	1	5	13	1	1	1	1.79	2	334.824	0	3244.96	110.14	27.64	76.96	2373.14	36.56	14.06	50.7	67.5	9.47981	0	0	NA	0	NA	19.39	0	5	3.8	5.063	15	1.524	3.28	1.06
5270	1	3	12	1	2	1	1.75	2	233.405	0	2612.61	80.84	23.33	110.48	2147.74	10.5	11.37	54.84	70.7	9.54708	0	0	NA	0	NA	21.75	0	4.6	1.3	5.472	9	0.666	3.93	1.22
5277	2	4	17	2	1	2	1.27	2	494.36	0	2749.1	102.96	37.49	109.83	606.75	18.11	11.29	57.4	69.2	9.13377	0	0	NA	0	NA	19.4	1	5.1	2.7	NA	18	1.389	3.54	1.84
5280	3	1	14	1	2	3	5	3	2272.08	0	2137.16	40.93	13.88	49.5	617.73	9.99	4.63	58	75.8	9.95303	0	0	NA	0	NA	20.8	1	9.1	1	NA	10	0.858	3.03	1.17
5292	2	8	14	1	1	1	4.36	3	517.011	0	3623.08	95.18	12.42	133.19	1392.15	14.58	10.23	78.4	89.4	10.0967	0	0	NA	0	NA	25.87	1	7.1	1.3	4.722	16	0.508	3.39	1.11
5296	1	13	19	2	2	4	0.48	1	155.776	0	1831.91	75.86	17.68	69.15	1177.48	14.57	11.02	70.4	95.7	11.4058	0	0	NA	0	NA	32.01	1	6	3.5	5.078	18	1.919	5.79	1.45
5297	1	12	16	2	1	1	0.41	1	320.155	0	4455.59	152.6	23.86	158.83	839.58	27.01	20.7	51.5	73	10.1723	0	0	NA	0	NA	17.99	0	5.7	3.8	4.6	13	0.44	2.69	1.08
5304	1	10	13	1	1	1	5	3	610.19	1	1983.2	72.37	12.16	67.72	896.24	15.63	17.59	83.8	94.4	10.3122	0	0	NA	0	NA	27.3	0	6.6	9.4	5.056	18	0.779	4.24	1.04
5308	1	2	15	1	1	4	0.58	1	942.66	0	2317.74	77.46	9.82	97.38	943.21	12.11	7.77	60	74.3	9.59209	0	1	0	0	10	19.35	0	5.9	3.9	NA	16	0.576	3.67	1.69
5311	2	13	16	2	2	1	2.08	2	304.501	0	2123.42	109.22	10.77	93.12	1190.73	15.61	17.72	48.2	65	9.36246	0	0	NA	0	NA	20.06	0	7.1	1.6	NA	11	0.914	4.34	1.51
5317	1	1	16	2	2	3	2.49	2	3579.75	0	2063.41	68.23	8.92	76.7	1153.56	16.55	15.38	66.1	85.5	10.5164	1	0	NA	0	NA	25.22	0	7.4	0.8	NA	10	0.779	5.9	1.34
5318	1	9	12	1	2	4	1.04	2	667.183	0	2423.86	78.2	11.76	109.12	650.37	12.02	6.75	47.7	66.6	9.64306	1	0	NA	0	NA	20.09	0	4.9	1.9	5.051	13	0.395	3.85	1.71
5324	2	11	12	1	1	3	1	2	3653.24	0	2787.28	88.94	14.78	113.65	1074.74	14.93	12.92	36.8	59.4	9.7918	0	0	NA	0	NA	16.87	0	NA	NA	NA	NA	NA	NA	NA
5334	1	12	16	2	1	1	0.72	1	357.904	1	1422.68	45.35	12.86	26.74	1029.33	32.7	8.21	94.3	105.1	10.823	1	1	1	1	1	30.9	0	7.4	6.9	5.789	53	3.635	5.3	0.84
5337	2	3	13	1	1	1	0.85	1	374.419	0	1305.1	41.68	10.95	51.27	142.48	7.54	5.76	59.44	70	9.07943	0	0	NA	0	NA	19.93	1	6.4	8.6	NA	14	0.485	3.05	0.84
5345	2	12	13	1	1	2	0.03	1	628.847	0	3861.42	117.04	15.23	200.84	811.62	22.55	19.36	56	68.7	9.18042	1	1	1	1	1	19.65	0	6.1	18.3	NA	16	0.519	3.34	1.47
5356	1	12	13	1	1	3	3.29	3	3753.58	0	2156.26	96.63	9.74	98.43	947.93	15.31	17.01	56.6	72	9.57027	0	1	1	1	8	19.89	1	5.1	1.3	5.044	14	0.519	4.24	1.36
5369	2	8	17	2	2	3	5	3	3096.92	0	1774.45	43.99	8.99	89.7	612.63	9.37	4.89	65.5	80.7	9.97133	0	0	NA	0	NA	22.74	0	10.6	0.9	NA	11	0.519	3.1	1.28
5370	2	2	15	1	2	2	1.7	2	672.817	0	1577.97	55.07	13	81.41	340.61	11	10.32	61.6	77.4	9.86167	0	0	NA	0	NA	24.86	0	6.8	5.4	4.917	15	0.644	4.94	1.31
5372	1	9	13	1	2	2	4.13	3	747.639	0	1319.05	34.54	8.04	37.28	377.41	8.87	5.25	46	63.2	9.31833	0	0	NA	0	NA	18.64	0	5.6	7.4	4.668	15	0.406	3.9	1.59
5373	1	2	13	1	1	2	0.36	1	899.801	0	1043.16	36.12	13.43	35.73	360.66	10.16	7.11	91.5	98.6	10.3078	1	0	NA	0	NA	36.15	1	4.6	1.7	NA	16	0.542	3.57	1.02
5381	2	6	19	2	2	1	1.31	2	275.649	0	2373.94	74.28	13.54	114.86	1440.11	10.91	9.42	63.9	80.8	10.1079	0	0	NA	0	NA	25.05	0	5.1	2.2	6.678	12	1.411	3.49	1.21
5384	1	12	17	2	2	3	3.97	3	3847.09	0	2298.83	111.37	6.92	107.72	497.36	12.1	16.99	94.3	90.6	9.3298	0	0	NA	0	NA	29.8	0	9.8	0.8	5.2	14	1.242	3.39	1.02
5386	1	8	16	2	1	2	2.4	2	609.361	0	2791.31	41.32	11.76	44.33	755.8	22.36	6.13	103.4	103.4	10.1686	0	0	NA	0	NA	30.21	1	7.7	5.5	5.751	21	1.874	5.33	1.14
5387	2	13	13	1	2	1	2.01	2	260.493	1	5145.7	182.84	39.24	161.47	2411.14	46.71	37.8	50	73	10.3238	0	1	1	1	10	21.08	0	8.4	4.8	NA	11	1.129	4.32	1.21
5389	2	8	13	1	1	1	2.79	2	538.715	0	2820.98	130.58	10.72	115.37	1023.43	14.31	13.42	67	91.1	11.1296	0	0	NA	0	NA	27.78	1	13	5.2	NA	17	1.818	5.2	1.34
5394	2	5	17	2	2	2	0.64	1	673.409	1	1873.25	84.37	6.11	75.73	814.8	12.5	14.92	66.8	76.5	9.35994	0	1	1	1	8	24.36	1	7.1	2.2	NA	14	0.452	2.82	1.41
5397	1	3	18	2	1	1	1.02	2	379.816	0	4000.25	137.47	58.58	123.37	1404.35	27.56	15.14	51.2	69.6	9.7269	1	0	NA	0	NA	17.59	0	7.3	1.3	4.778	26	0.508	3.23	1.42
5399	1	2	13	1	2	4	0.86	1	4229.2	0	4519.71	75.88	18.74	178.47	1022.76	16.95	8.61	51.6	67.5	9.39678	1	0	NA	0	NA	21.09	0	NA	NA	NA	NA	NA	NA	NA
5412	2	5	12	1	1	2	1.14	2	659.395	0	1664.64	67.75	4.99	100.71	926.23	12.78	11.74	52.9	75.3	10.353	0	0	NA	0	NA	22.99	1	3.4	1.8	4.567	45	0.903	4.63	1.02
5416	2	2	19	2	2	5	0.85	1	3557.57	0	1869.86	40.75	6.22	57.07	325.18	7.5	7.12	61.9	87.7	11.1469	0	1	1	1	12	24.48	1	6.9	6.1	NA	11	0.948	4.73	1.36
5420	2	12	16	2	2	2	2.06	2	713.545	0	400.86	9.55	0.89	14.55	19.92	1.07	0.92	57.6	77	10.1456	0	0	NA	0	NA	20.9	1	4	4.9	NA	19	0.881	4.01	1.34
5425	1	5	12	1	2	2	0.42	1	682.801	1	1161.38	80.64	2.55	38.98	328.32	10.04	14.76	55.2	82.2	11.0637	1	1	1	1	1	22.98	0	4.3	7.7	5.285	15	1.626	4.24	0.83
5427	2	10	12	1	1	4	2.69	2	3913.98	0	1958.72	35.4	13.06	74.62	469.38	10.05	6.79	29	55.6	10.3247	0	0	NA	0	NA	14.14	0	7	7.8	NA	11	1.355	4.37	1.45
5428	2	3	15	1	1	1	1.14	2	283.822	0	3978.45	72.69	24.48	151.01	1301.85	26.71	17.39	46.54	64.6	9.46933	0	0	NA	0	NA	16.05	0	7.2	1.3	NA	14	0.948	3.59	1.74
5444	1	9	13	1	2	5	0.78	1	696.85	0	5127.03	147.92	23.24	228.68	2518.15	23.11	22.38	72.6	83.9	9.84677	1	0	NA	0	NA	25.03	1	10	12.5	4.763	7	0.881	3.36	1.26
5451	1	8	14	1	2	3	3.2	3	2943.61	1	2388.37	73.69	18.95	63.22	1523.06	19.3	12.81	50.5	70.7	9.94887	1	1	1	1	5	19.95	1	6.9	8.3	5.007	9	1.14	3.75	1.28
5470	2	10	16	2	2	2	0.3	1	973.716	0	3105.89	63.23	34.38	98.98	943.3	42.03	10.1	52.1	71.2	9.86418	0	0	NA	0	NA	19.28	0	5.1	2.8	4.572	7	0.869	3.39	1.25
5478	1	11	19	2	1	5	1.75	2	4122.82	0	1556.6	44.39	3.54	42.26	453.42	6.79	7.23	71.7	79.5	9.38875	0	1	1	1	5	24.49	1	12.2	2	NA	16	0.756	3.23	0.98
5481	1	3	15	1	2	1	1.48	2	319.6	0	2805.07	72.58	16.93	128.55	737.8	16.22	12.24	73.6	95.9	11.1784	0	0	NA	0	NA	29.08	0	5.9	1.4	4.672	24	4.211	4.81	0.79
5490	2	8	15	1	1	2	5	3	657.208	1	2163.79	108.52	35.42	93.68	475.58	16.81	13.63	68.5	75.2	9.086	0	1	1	1	2	23.13	0	NA	NA	NA	NA	NA	NA	NA
5491	1	4	13	1	1	1	1.06	2	347.907	0	3346.32	70	15.23	160.75	826.73	18.83	11.1	47.4	69	10.0221	1	0	NA	0	NA	20.76	1	5.4	1	5.3	14	0.632	2.64	1.06
5495	2	10	13	1	1	1	1.44	2	375.934	0	1340.76	45.67	3.65	45.42	314.17	20.04	10.55	73.3	96.4	11.2597	0	0	NA	0	NA	28.42	0	6.6	6.4	4.772	20	0.903	2.9	0.68
5500	1	3	13	1	2	1	1.73	2	332.648	0	1936.42	60.72	12.78	72.5	524.16	10.3	6.72	52.9	71.4	9.81681	0	0	NA	0	NA	23.36	0	9	0.8	NA	8	0.621	3.7	1.15
5502	1	6	13	1	2	1	1.54	2	350.35	0	599.96	4.59	4.6	12.5	41.26	3.02	1.56	56.9	76.7	10.1681	0	0	NA	0	NA	21.84	0	9.1	0.4	5.156	6	0.632	3.65	1.55
5507	1	11	12	1	1	2	1.96	2	581.318	0	2210.07	95.51	29.03	62.98	944.65	17.3	11.17	85.2	93.7	10.1513	1	0	NA	0	NA	29.21	1	7.9	5.2	5.361	22	1.027	3.93	1.14
5511	3	1	18	2	1	2	2.62	2	524.241	0	2009.21	89.23	16.82	72.41	292.46	13.95	9.23	92	91.3	9.51868	0	0	NA	0	NA	26.51	0	4.6	2.8	4.252	27	0.508	3.47	1.11
5518	1	13	13	1	2	1	1	2	265.005	0	1227.97	54.16	19.91	48.63	1126.67	9.57	6.51	65	77.8	9.6499	0	0	NA	0	NA	24.95	0	6.9	0.4	4.983	13	0.44	3.44	1.23
5523	1	6	12	1	1	3	4.19	3	3973.71	0	1175.14	53.17	14.47	42.4	1016.1	18.96	11.88	71.6	83.6	9.87984	0	0	NA	0	NA	24.37	1	5.8	3.7	5.478	13	0.61	3.9	1.12
5526	1	4	14	1	1	1	0.4	1	362.112	0	1920.81	59.55	12.32	68.43	1151.57	11.14	6.53	66.3	85.1	10.4514	0	0	NA	0	NA	24.41	0	9.5	1.7	NA	19	0.689	2.72	0.69
5530	1	11	12	1	1	3	5	3	3139.53	0	2825.95	68.46	15.42	111.06	885.82	13.29	12.51	35.1	64.9	10.9545	0	0	NA	0	NA	16.67	0	6.5	0.6	NA	13	0.553	6	2.07
5536	1	6	12	1	1	1	1.28	2	463.279	0	1313.59	38.82	4.12	39.94	811.94	7.68	4.46	49.3	82.9	11.8068	0	0	NA	0	NA	23.45	0	15.4	1.1	NA	20	2.055	4.89	1.18
5538	1	2	14	1	2	2	1.14	2	823.717	0	1805.28	51.09	9.42	63.94	802.88	11.28	5.91	49.6	66.7	9.47076	0	0	NA	0	NA	19.62	1	4	16	4.683	9	0.44	3.9	1.07
5551	2	1	12	1	2	3	3.51	3	2875.03	0	2414.65	77	15.07	60.23	1062.59	26.02	13.02	52.1	73.8	10.2244	0	0	NA	0	NA	21.08	0	13	1	NA	11	1.502	3.52	1.33
5558	1	5	12	1	2	3	1.15	2	3405.94	0	1769.19	67.4	4.4	65.77	876.8	15.59	13.75	40.8	65.2	10.2075	1	0	NA	0	NA	19.01	0	12	0.9	NA	13	0.598	3.49	0.91
5560	2	5	18	2	2	1	0.5	1	290.849	0	2841.37	73.5	12.91	90.36	1116.41	13.6	10.9	67.5	103.3	12.5733	0	0	NA	0	NA	38.16	1	8.6	1.5	6.144	215	1.535	5.33	1.19
5563	1	3	15	1	2	1	1.02	2	322.254	0	2410.88	79.23	22.99	80.78	472.02	15.49	11.61	48.5	74.1	10.6401	1	0	NA	0	NA	20.61	1	9.2	2.2	5.15	12	0.644	3.28	1.42
5566	2	8	12	1	1	2	0.62	1	680.658	0	782.17	61.11	3.42	28.23	80.47	5.33	4.5	42.7	61.5	9.41155	0	0	NA	0	NA	17.57	0	3	1.5	5.383	16	0.756	3.9	1.36
5573	2	9	16	2	1	2	4.59	3	414.566	0	4871.47	200.85	28.93	186.54	1802.96	41.63	47.3	73.1	74.1	8.66681	0	0	NA	0	NA	21.06	1	4.9	2.3	NA	40	0.361	4.37	1.22
5583	2	12	15	1	1	2	0.82	1	690.017	0	3121.29	105.22	46.95	131.03	1044.11	38.13	17.76	53.2	68.3	9.36408	0	0	NA	0	NA	18.8	1	12.3	4	NA	45	0.914	2.15	1.06
5584	2	8	13	1	1	3	0.06	1	2958.23	0	2129.13	62.63	15.73	59.2	482.95	16.65	8.26	37.3	61.4	10.0534	0	0	NA	0	NA	14.64	0	4.1	1.5	4.656	14	0.666	3.59	1.57
5586	1	7	12	1	2	2	5	3	490.414	0	1119.64	47.61	8.21	40.56	111.54	5.98	3.99	107.7	104	10.0213	1	0	NA	0	NA	40.74	1	NA	NA	NA	NA	NA	NA	NA
5599	2	3	19	2	1	1	0.31	1	327.293	0	1586.37	72.87	9.84	51	828.48	13.55	12.36	61.44	78.6	10.0276	0	0	NA	0	NA	24.58	1	7.8	3.8	NA	15	1.197	5.43	1.34
5601	2	10	15	1	2	1	0.72	1	294.244	0	2013.23	77.93	10.89	82.99	1248.79	34.22	31.72	89.8	101	10.6582	0	0	NA	0	NA	34.56	0	8.8	1.5	5.589	10	0.621	3.21	1.02
5602	1	6	17	2	1	1	3.97	3	343.716	0	1589.59	52.37	6.2	43.91	824.43	10.68	7.85	154.8	140	11.2523	0	0	NA	0	NA	43.15	0	9.1	1.2	5.611	25	1.287	5.09	1.12
5606	2	4	16	2	2	2	0.7	1	607.831	1	5301.39	241.36	24.5	209.72	2368.79	55.47	34.76	56.7	72.5	9.62823	0	1	1	1	1	20.23	0	5.7	5.3	NA	8	0.982	5.72	2
5607	1	11	13	1	2	3	4.17	3	3541.29	0	2651.98	73.94	9.32	105.37	1127.45	16.6	18.52	44.9	65.6	9.78995	0	0	NA	0	NA	16.24	0	9.9	6.3	NA	12	0.982	3.62	1.11
5620	1	4	16	2	1	1	2.35	2	665.092	0	2698.84	40.14	16.39	102.92	547.49	14.22	4.68	88.5	105	11.1614	0	0	NA	0	NA	27.87	1	5.3	2	NA	22	1.016	3.36	1.06
5637	2	13	15	1	2	1	5	3	293.501	0	1087.23	67.89	8.91	37.53	1728.63	4.95	9.23	64	71.5	8.9375	0	0	NA	0	NA	25.19	0	8.6	2.7	NA	8	0.79	3.96	1.67
5638	1	3	13	1	1	1	0.45	1	354.697	0	2063.15	43.19	5.62	37.77	696.07	6.11	4.42	59.7	77.1	9.97854	0	0	NA	0	NA	23.32	1	4.9	0.6	5.206	14	1.479	4.11	1.42
5640	2	2	13	1	2	1	5	3	246.716	0	869.58	36.98	14.9	19.19	475.62	11.46	3.96	40.2	62.4	9.84173	0	0	NA	0	NA	15.86	0	7.4	2.7	NA	8	0.734	4.37	1.52
5644	2	6	16	2	1	1	2.51	2	617.945	0	2704.4	97.64	9.12	125.23	869.43	12.81	11.52	107	117.4	11.3495	0	0	NA	0	NA	38.74	0	9.7	1.3	4.672	26	1.084	4.81	1.31
5656	2	6	14	1	1	1	1.31	2	277.338	0	2686.82	101.94	12.69	95.38	1031.22	17.41	17	58.4	79.5	10.4031	0	1	0	0	9	21.77	0	7.6	2	5.594	14	0.971	4.03	0.87
5659	1	7	17	2	1	2	4.25	3	538.595	0	1123.1	43.25	3	50.33	490.2	6.48	4.97	80.1	86.2	9.63144	1	0	NA	0	NA	26.52	0	5.7	2.6	NA	27	0.655	3.44	1.11
5660	1	9	15	1	1	3	3.16	3	3368.11	0	1493.37	41.01	6.38	44.15	561.11	9.21	9.19	59.3	74	9.60958	0	0	NA	0	NA	21.94	0	NA	NA	NA	NA	NA	NA	NA
5665	1	8	18	2	2	2	4.64	3	745.268	0	665.13	16.31	8.19	24.41	266.67	4.6	2.35	61.9	74.8	9.50728	0	1	1	1	13	24.52	0	6.7	1.1	4.691	22	0.485	4.58	1.36
5667	1	4	16	2	2	1	1.12	2	363.701	1	1870.86	29.66	2.81	47.35	357.14	5.55	5.34	49.1	69.6	9.93273	0	1	1	1	1	19.54	0	NA	NA	NA	NA	NA	NA	NA
5668	2	4	12	1	1	3	0.6	1	7176.79	0	4708.57	153.41	31.51	127.6	2091.21	34.1	16.44	46.7	72.2	10.5652	0	0	NA	0	NA	21.18	0	10.2	2.2	NA	13	1.727	4.19	1.34
5670	2	10	13	1	1	1	2.17	2	341.732	0	2768.44	93.36	24.68	123.69	734.29	17.81	13	100.4	113	11.2775	0	1	0	0	12	34.18	1	9.9	2.5	5.811	11	1.49	3.36	0.78
5675	2	5	16	2	1	3	5	3	3048.78	0	3802.23	107.58	30.52	124.07	1964.28	16.23	14.25	72	89.6	10.5595	0	0	NA	0	NA	21.57	1	4.1	3.4	4.829	13	0.508	3.47	0.82
5682	2	7	16	2	2	1	0.57	1	278.049	0	1616.48	110.94	9.14	64.55	726.24	7.51	9.1	38.9	66.9	10.7263	0	0	NA	0	NA	17.47	0	9.1	1	4.106	8	0.756	3.47	1.52
5690	3	1	15	1	1	2	1.06	2	473.586	0	2076.03	66.53	15.5	52.23	720.51	19.68	15.69	58.7	66.9	8.73187	0	0	NA	0	NA	17.61	0	4.9	2	NA	13	0.813	4.76	1.39
5693	2	3	12	1	2	1	0.47	1	244.306	0	2015.54	61.08	15.62	70.47	1067.74	29.15	8.26	50.54	71.3	10.0293	0	0	NA	0	NA	20.98	0	8.6	9.1	5.25	15	0.779	4.01	1.31
5694	1	5	18	2	1	3	2.72	2	2414.45	0	3491.96	131.86	16.03	105.89	2097.55	23.4	14.9	81.9	84.1	9.29296	1	0	NA	0	NA	25.94	0	9.3	3.1	NA	21	1.298	4.55	1.34
5696	1	7	13	1	2	2	5	3	490.414	0	496.7	12.24	2	24.99	82.03	2.71	1.91	78.2	87.6	9.90605	0	0	NA	0	NA	26.62	0	10.1	1	NA	NA	NA	NA	NA
5698	2	2	12	1	1	5	1.72	2	798.738	0	3300.11	143.26	18.29	105.64	2271.66	59.74	33.43	53.1	86.7	11.8979	1	0	NA	0	NA	23.76	1	10.9	2	5.539	25	0.508	3.8	1.74
5702	1	13	16	2	1	2	0.57	1	544.859	0	2744.57	82.49	20.18	62.72	930.98	24.76	9.92	63	70.8	8.91996	0	1	1	1	2	20.83	0	7.1	2.5	4.767	37	0.565	3.65	1.47
5711	1	5	13	1	2	1	0.86	1	561.014	0	1170.77	91.88	5.77	52.61	763.92	7.1	11.36	70.7	93.7	11.1437	0	0	NA	0	NA	30.68	0	8.2	1.3	4.933	22	1.987	5.07	0.82
5719	1	4	17	2	1	1	2.05	2	360.481	0	2393.85	74.8	9.43	89.44	1002.96	13.47	7.95	58.3	74.7	9.78332	0	1	1	1	1	21.6	1	6.9	1.2	5.178	17	1.208	3.96	0.96
5723	1	9	13	1	1	4	2.66	2	3437.25	0	1724.62	92.35	9.74	74.01	881.72	10	11.52	57.8	82	10.7857	1	0	NA	0	NA	23.57	0	6.7	4.6	NA	20	1.964	4.81	1.08
5729	2	12	13	1	2	1	0.74	1	221.381	0	2363.32	79.24	23.01	98.26	1264.84	10.72	9.08	83.7	105.6	11.5425	0	0	NA	0	NA	32.9	1	9.1	3.5	5.083	19	1.942	3.98	1.17
5732	1	7	19	2	1	2	0	1	527.056	0	3298.66	132.95	16.14	142.03	990.38	19.75	22.12	108.1	99.9	9.60843	0	0	NA	0	NA	31.59	0	6.2	3.1	NA	16	1.219	5.53	1.42
5735	2	1	16	2	1	3	1.29	2	3512.97	0	3139.1	158.1	26.09	136.62	1168.38	24.96	20.02	69.3	78.8	9.46585	0	0	NA	0	NA	21.75	0	10	1.6	NA	19	0.937	3.67	1.38
5737	2	3	14	1	2	1	2.01	2	235.936	1	1964.53	58.21	6.69	62.56	325.95	8.71	4.6	52.74	70.6	9.72153	0	1	1	1	9	20.3	0	7.9	5.5	4.85	12	0.869	4.19	1.21
5742	2	3	17	2	2	1	0.47	1	305.359	0	3512.13	76.49	23.38	69.4	1275.89	12.39	9.36	68.34	84.3	10.1974	0	0	NA	0	NA	27.97	1	9.4	0.8	4.344	12	0.576	3.26	1.52
5754	1	1	18	2	2	5	0.01	1	3737.42	0	2435.96	130.63	16.48	64.44	980.64	19.68	19.93	73.3	101.1	11.8086	0	0	NA	0	NA	26.5	0	7.3	1.8	NA	13	1.547	3.39	1.2
5760	2	8	16	2	1	2	0.21	1	600.885	0	6515.74	94.81	12.97	108.68	467.94	19.93	11.86	72.4	74.1	8.70861	1	0	NA	0	NA	20.53	0	3.4	13.3	5.328	13	0.756	3.49	1.52
5762	2	1	19	2	1	2	0.29	1	527.056	0	3187.08	106.47	10.87	116.09	1205.77	18.81	11.74	65.3	76.4	9.45446	0	0	NA	0	NA	22.28	0	4.6	3.9	NA	18	1.242	3.41	1.2
5769	1	11	14	1	2	3	1.44	2	3681	0	2513.67	90.89	8.33	92.57	1586.65	16.16	9.45	80.7	97.5	10.8535	1	0	NA	0	NA	29.08	1	14	2.8	NA	20	1.276	4.32	1.45
5770	1	9	12	1	2	2	0.13	1	683.524	0	1263.84	39.47	7.1	31.2	918.94	9.75	7.32	27.8	51.4	9.74857	0	0	NA	0	NA	15.32	0	7	2	NA	8	0.542	3.83	1.8
5772	1	3	14	1	1	1	0.8	1	367.462	0	2358.43	152.03	21.84	104.09	1894.5	14.42	23.41	113.6	122	11.4464	0	0	NA	0	NA	33.66	0	11.6	2	NA	13	1.671	4.19	1.12
5785	2	7	17	2	1	4	0.91	1	495.483	0	5342.43	208.98	29.33	264.48	602.5	29.04	23.14	62.5	71.7	9.06941	1	0	NA	0	NA	23.35	1	5.9	3	4.55	58	1.287	4.34	0.83
5791	2	2	18	2	2	3	0.07	1	3604.21	0	1614.1	33.41	16.25	40.44	407.07	7.78	3.28	96.2	102.7	10.4709	1	0	NA	0	NA	36.88	0	10	2.4	5.456	20	1.073	4.81	1.23
5796	1	11	13	1	2	5	2.93	2	3712.26	0	928.71	28.11	3.6	27.78	255.91	4.81	3.07	87	101.5	10.8819	0	0	NA	0	NA	31.61	1	7.3	1.5	4.422	12	0.666	5.02	1.2
5797	1	7	15	1	1	2	2.76	2	586.868	0	3666.92	178.91	15.47	183.29	1350.27	20.56	15.99	83.4	79.9	8.74911	0	0	NA	0	NA	25.63	0	2.7	1.1	4.85	21	0.339	3.34	1.14
5798	1	4	19	2	2	1	0.7	1	375.207	0	1451.82	57.41	6.17	38.38	760.62	15.14	13.65	55.1	77.6	10.4541	1	0	NA	0	NA	22.7	0	5.9	1.7	NA	13	0.576	5.25	1.54
5817	1	10	12	1	2	2	1.09	2	695.245	0	561.43	26.1	2.53	34.78	263.66	2.73	2.31	36.2	56.4	9.374	0	0	NA	0	NA	16.82	0	4.3	13.9	4.456	16	0.418	3.28	1.04
5818	1	7	17	2	2	2	1.94	2	701.119	0	1438.68	56.3	5.07	71.49	189.24	9.37	7.04	51.7	63.1	8.77575	1	0	NA	0	NA	19.68	0	6.3	2.3	5.067	18	0.632	4.11	1.61
5821	1	3	12	1	1	1	1	2	366.778	0	3760.89	127.16	21.83	138.28	1914.38	26.65	25.26	48	67.4	9.72835	0	0	NA	0	NA	18.43	0	6.1	2.9	4.922	12	0.948	3.05	0.89
5829	1	1	16	2	2	1	1.62	2	624.546	0	1435.38	59.4	9.93	58.83	777.52	7.46	8.36	58.8	80.5	10.498	1	0	NA	0	NA	23.44	0	8.9	3.7	NA	12	0.677	3.83	1.2
5840	2	7	13	1	1	2	1.1	2	554.589	1	2923.89	71.25	15.11	123.38	826.89	14.94	10.39	79.4	89	9.98803	1	1	1	1	11	29.13	0	5.9	6.9	NA	19	1.784	4.01	0.95
5845	2	8	15	1	1	3	2.12	2	2958.23	0	8552.04	354.15	39.37	318.76	5714.11	84.76	73.29	51.2	69.7	9.74087	1	0	NA	0	NA	18.65	0	4.6	1	NA	23	2.563	4.34	0.87
5848	2	12	18	2	2	2	1.02	2	788.076	0	1583.91	32.76	8.69	50.5	265.99	8.32	5.34	62.8	71.9	9.07296	1	0	NA	0	NA	20.16	0	4.4	1.7	NA	14	0.485	3.47	1.59
5857	1	1	19	2	2	3	1.58	2	3737.42	0	1450.86	50.54	6.11	50.01	978.12	7.81	5.17	64.5	83.2	10.3596	1	0	NA	0	NA	23.98	0	6.5	0.9	5.711	8	2.326	4.37	1.06
5859	1	9	17	2	2	2	0.36	1	832.709	0	2850.29	72.43	20.97	100.9	391.27	15.95	9.58	74.5	86.4	10.01	0	0	NA	0	NA	27.46	0	6.6	2.3	4.463	11	0.892	4.29	1.44
5864	1	4	18	2	1	1	0.84	1	390.48	0	4253.24	137.62	28.18	201.04	1560.84	17.27	18.62	87.1	90.6	9.70776	0	0	NA	0	NA	26.41	0	8	2.3	5.417	20	0.474	3.49	1.29
5866	2	3	15	1	2	1	0.46	1	242.225	0	1589.22	27.82	19.11	27.7	758.03	8.38	5.43	44.44	72.7	10.9055	0	0	NA	0	NA	18.84	0	10.8	1.1	NA	9	0.903	3.44	1
5871	1	10	15	1	2	1	1.47	2	354.54	0	1107.67	42.96	4.4	32.78	283.16	6.59	4.49	43.1	71.2	10.8453	0	0	NA	0	NA	18.95	0	NA	NA	NA	NA	NA	NA	NA
5877	1	1	15	1	2	3	1.98	2	2937.58	0	1636.26	94.03	12.18	37.19	637	20.72	14.07	60.2	78.2	10.0788	0	0	NA	0	NA	22.66	0	8.2	1.2	NA	12	0.802	4.47	1.06
5879	1	4	17	2	1	1	1.41	2	655.267	1	1879.04	57.21	14.9	74.6	815.28	9.14	6.48	92.6	98.1	10.1944	0	0	NA	0	NA	31.78	1	8.9	3.8	NA	13	1.829	3.13	0.79
5887	1	12	12	1	1	1	0.57	1	655.454	0	1609.59	59.01	5.5	48.25	1154.35	27.54	5.14	40	63.6	10.056	0	0	NA	0	NA	16.56	1	8.5	6.2	NA	10	0.655	4.68	1.84
5890	3	1	18	2	2	4	4.04	3	2697.44	0	2113.44	73.41	13.19	67.28	329.29	13.48	10.44	44	67.2	10.1308	0	1	1	1	12	19.9	0	8	6.9	4.852	10	0.576	3.83	1.44
5893	2	7	17	2	1	4	4.55	3	2740.37	0	4356.53	189.93	15.11	196.97	2260.56	39.13	29.85	66.4	76.5	9.38809	0	0	NA	0	NA	20.54	0	7.4	1.8	NA	15	1.276	4.19	1.28
5897	1	5	16	2	1	3	3.29	3	3876.74	0	1957.04	127.9	7.77	71.52	1442.32	8.33	12.37	65.9	77.8	9.58378	1	0	NA	0	NA	21.67	0	4.8	0.8	NA	16	0.824	3.7	1.04
5906	1	4	14	1	2	1	0.45	1	291.468	0	662.84	8.06	10.17	11.5	202.94	2.06	1.36	49.6	69	9.79734	0	1	0	0	11	20.12	0	3.6	1	4.583	10	0.847	3.88	1.23
5927	2	2	17	2	2	2	1.41	2	815.845	0	1291.99	32.43	12.32	32.19	639.44	14.82	7.59	46.4	63.7	9.35148	0	0	NA	0	NA	18.08	0	5.6	0.4	4.594	18	0.485	4.47	1.91
5932	2	5	14	1	2	1	4.11	3	486.458	0	3390.29	126	15.46	110.12	1061.76	19.16	12.36	48.4	68.3	9.81743	0	0	NA	0	NA	18.35	0	5.7	3.2	4.789	11	0.361	3.23	1.31
5933	2	11	17	2	2	5	0.95	1	3360.94	0	4459.92	160.34	35.99	172.65	911.84	33.65	19.19	63.8	90.5	11.3302	1	0	NA	0	NA	24.77	0	9.8	1.1	NA	12	1.592	5.43	1.98
5937	2	3	18	2	2	1	0.74	1	304.931	0	1555.27	71.12	22.7	23.98	612.85	27.54	7.3	63.14	85.2	10.7223	0	0	NA	0	NA	26.35	0	9.7	1	NA	47	1.569	6.72	2.11
5945	1	10	19	2	1	1	1.79	2	353.112	0	2751.35	100.37	14.8	116.34	839.55	15.45	18.65	57.7	75.5	9.93937	1	1	0	0	12	19.3	1	6.4	8.6	5.633	12	0.587	3.54	1.47
5948	1	8	12	1	2	3	5	3	2523.18	0	1762.45	57.41	12.96	44.23	1161.48	11.91	9.26	56.4	79.9	10.6392	0	0	NA	0	NA	21.12	0	4.7	2.5	6.112	11	0.711	3.96	1.44
5956	1	5	12	1	2	1	2.52	2	561.843	0	1095.08	37.28	4.96	38.29	424.09	9.87	6.41	53.7	72.9	9.94811	0	0	NA	0	NA	21	0	7.8	2.2	NA	16	0.858	4.24	1.49
5971	1	5	12	1	1	2	0.48	1	783.896	0	972.39	16.74	3.06	11.61	467.14	14.31	2.19	36.4	58.6	9.71286	0	0	NA	0	NA	14.47	0	3.7	0.5	NA	14	0.316	3.57	1.98
5975	1	2	13	1	2	2	0.66	1	888.335	0	3934.49	122.72	36.66	133.32	1731.7	42.43	15.41	100.9	104.9	10.4431	0	0	NA	0	NA	32.13	1	7.6	3.8	4.756	18	1.298	3.31	1.02
5978	2	12	13	1	1	2	0.82	1	660.64	0	1373.74	35.22	5.2	48.21	198.73	9.24	3.51	55.2	71.5	9.62358	0	0	NA	0	NA	20.37	0	8.7	1.2	NA	27	0.666	3.03	1.17
5981	2	7	18	2	2	2	0.38	1	612.926	0	3170.09	82.01	21.84	135.45	413.1	18.92	15.5	61.3	75.1	9.59201	0	0	NA	0	NA	21.06	0	5.7	8.9	NA	21	0.745	2.15	0.93
5983	1	4	14	1	1	1	1.16	2	349.964	0	2315.54	68.24	14.18	83.56	894.37	15.72	13.55	49.7	73	10.3549	0	0	NA	0	NA	20.06	0	7.1	5.9	NA	9	0.711	3.26	1.01
5986	2	12	16	2	2	2	2.38	2	696.561	0	618.72	26.43	1.48	26.07	113.29	2.33	2.38	101.7	114.7	11.3737	0	1	0	0	2	34.78	0	6.2	1	5.061	18	0.711	4.24	1.5
5988	2	2	17	2	1	2	0	1	679.648	0	2263.46	71.84	7.39	91.23	1491.97	24.74	24.88	60.6	72.8	9.3518	0	0	NA	0	NA	21.39	1	8.2	5.3	6.322	23	0.474	3.34	1.21
5990	1	5	13	1	2	3	2.86	2	3387.54	0	3003.01	85.44	11.02	91.42	615.48	15.46	7.34	50.1	67.4	9.52228	0	0	NA	0	NA	19.26	0	8.4	2.4	5.172	9	0.971	3.75	1.76
6009	2	3	18	2	1	1	0.71	1	322.864	0	1516.1	63.31	14.72	47.06	416.95	10.2	10.22	105.94	107.2	10.4151	0	0	NA	0	NA	31.57	0	9.4	1.3	NA	59	5.001	4.91	0.82
6010	2	3	17	2	1	1	0.54	1	385.08	0	2487.88	71.82	12.8	57.14	1345.66	42.1	8.91	81	92.7	10.3	0	0	NA	0	NA	28.19	0	6	1.2	NA	61	1.863	5.72	0.93
6014	2	11	12	1	1	2	0.58	1	784.823	0	1163.73	29.74	6.71	25.26	353.96	4.24	5.83	53.4	69.7	9.53811	0	0	NA	0	NA	19.85	0	5.1	3.8	5.018	15	0.508	3.39	1.5
6018	2	13	16	2	1	1	2.41	2	277.598	0	2096.04	50.01	10.23	77.34	976.63	10.18	6.49	56.9	71.6	9.49198	0	0	NA	0	NA	20.21	0	5.3	4	5.594	10	0.892	4.37	1.05
6023	2	3	14	1	2	1	5	3	240.246	0	2306.59	86.1	24.33	77.24	913.4	28.55	10.79	42.14	70.9	10.9219	0	0	NA	0	NA	18.88	0	6.4	1.5	NA	15	0.903	3.62	1.42
6024	1	7	12	1	1	2	2.76	2	586.868	0	1905.62	51.55	8.06	60.54	660.79	13.02	5.47	57	70.5	9.33795	0	0	NA	0	NA	20.79	0	3	5.2	5.439	23	0.418	3.83	1.36
6029	1	6	16	2	2	1	0.9	1	355.028	0	1537.45	48.48	10.1	35.71	810.43	15.03	11.88	62.2	83.6	10.6001	0	0	NA	0	NA	24.33	0	6.1	4.4	4.822	12	1.648	5.12	1.23
6032	2	8	16	2	1	4	0.88	1	3226.35	0	1339.49	28.21	12.13	57.61	207.85	8.64	5.49	78.8	89	10.026	1	0	NA	0	NA	28.22	1	6.6	1.3	4.422	16	0.474	2.84	1.22
6033	2	2	17	2	1	3	4.55	3	3250.86	0	3012.89	97.89	13.98	112.39	1310.13	20.55	10.92	59.7	73	9.44791	0	1	0	0	3	19.52	0	6	7.7	NA	NA	NA	NA	NA
6035	2	12	12	1	2	2	2.06	2	565.95	0	2398.31	57.99	16.13	81.37	863.96	11.94	9.49	46.2	76.1	11.196	0	1	1	1	5	22.1	0	7.2	7.5	NA	19	1.547	3.57	1.17
6036	3	1	15	1	2	3	4.79	3	3249.07	0	1978.67	44.37	11.88	87.22	309.23	11.28	5.92	52	72.4	10.0401	0	0	NA	0	NA	19.67	0	5.4	3	4.358	11	0.587	3.59	1.22
6038	1	8	13	1	2	3	3.84	3	2586.18	0	1793.11	34.38	10.04	79.13	596.01	6.48	4.49	52.2	68.3	9.45334	0	0	NA	0	NA	20.37	1	5.7	1	NA	15	0.711	4.76	1.2
6041	1	6	14	1	2	2	1.33	2	682.801	0	1547.24	77.48	3.23	69.07	867.85	9.22	11.04	45.2	63.5	9.44506	1	0	NA	0	NA	18.55	0	9.6	3.1	NA	17	0.926	5.56	2.17
6043	2	10	14	1	2	2	5	3	783.812	0	1414.43	38.19	7.6	23.69	626.48	6.02	4.92	63.4	78.2	9.82115	0	0	NA	0	NA	22.87	0	6	2.2	NA	197	1.073	4.03	1
6046	2	11	19	2	1	2	1.33	2	693.287	0	2120.68	86.4	5.44	82.7	745.65	19.22	16.15	152.6	133.6	10.8151	1	0	NA	0	NA	42.09	1	6.1	2.6	5.001	35	0.847	3.83	1.12
6049	1	6	18	2	1	1	1.4	2	353.236	0	1554.26	57.3	15.39	54.16	536.67	8.43	6.73	75.9	94.5	10.847	0	0	NA	0	NA	31.03	0	6.8	6.6	NA	92	6.029	5.9	0.64
6055	1	7	13	1	1	2	0.7	1	589.08	0	2890.64	102.4	14.76	107.42	1351.25	22.79	11.18	41.8	69.6	10.7652	0	0	NA	0	NA	17.95	0	5.5	3.3	5.178	20	0.361	3.98	1.95
6058	1	6	19	2	1	2	5	3	653.113	0	2379	28.45	5.39	61.94	294.85	6.19	6.05	79.9	78.7	8.80443	0	0	NA	0	NA	22.13	0	4.3	1.7	4.622	15	0.497	4.65	1.25
6062	2	1	12	1	1	3	1.15	2	3249.45	0	1715.62	51.82	6.55	78.91	1049.53	7.93	7.94	68.4	81.6	9.86648	1	0	NA	0	NA	25.18	0	7.1	3.3	5.556	12	0.7	5.02	1.22
6076	2	1	12	1	2	3	1.4	2	2629.11	0	2686.43	92.67	9.21	94.33	2020.09	14.39	11.7	49.8	78	11.053	0	0	NA	0	NA	19.7	0	9.1	2.9	NA	13	3.184	4.58	1
6105	1	12	18	2	2	1	1.13	2	330.337	0	1825.09	43.71	13.91	72.98	704.39	8.35	9.04	96.4	107.8	10.9794	0	0	NA	0	NA	34.86	0	9.8	4.4	5.311	37	0.847	4.42	1.07
6114	2	8	15	1	1	3	2.35	2	3638.24	0	3150.04	132.05	20.05	118.97	1548.1	23.69	16.9	58.9	69.5	9.05581	1	0	NA	0	NA	20.36	0	8.6	1.5	5.19	19	1.321	3.7	1.02
6120	1	13	18	2	2	1	0.77	1	290.192	0	2015.22	46.47	16.83	82.76	749.53	24.24	4.78	73.1	90.4	10.5733	1	0	NA	0	NA	28.84	0	4.4	0.9	5.106	14	0.531	3.54	1.16
6128	1	9	13	1	1	2	2.62	2	622.683	0	2747.17	92.21	16.82	94.32	1127.44	21.35	9.35	97.5	90.4	9.15516	1	0	NA	0	NA	27.64	0	6.1	4.9	5.357	15	0.35	3.7	1.5
6135	1	4	16	2	2	1	0.45	1	352.267	0	1402.85	37.13	15.98	56.92	297.66	7.4	6.51	59.1	78	10.1461	0	0	NA	0	NA	22.97	0	6.9	5.8	4.889	11	0.598	3.83	1.44
6136	1	10	17	2	2	2	3.18	3	841.498	0	2211.81	44.76	9.16	79.95	459.83	11.29	7.51	120.4	116.5	10.6173	0	0	NA	0	NA	43.54	1	5.9	2.3	4.561	24	0.565	3.78	1.22
6139	2	12	14	1	2	4	3.2	3	2663.46	0	3335.91	110.02	17.36	115.2	1438.15	18.41	16.19	47.4	66.8	9.70258	0	0	NA	0	NA	19.5	0	4.4	7.9	NA	8	0.768	4.89	1.69
6141	2	12	15	1	1	3	1.17	2	4263.23	0	1582.04	57.32	7.1	62.9	628.01	5.43	4.82	52.7	69.2	9.53237	1	0	NA	0	NA	18.96	0	4.6	2.3	4.794	9	0.711	3.93	1.17
6142	2	12	17	2	1	2	2.38	2	601.755	0	711.53	26.12	3.08	26.55	117.07	4.58	4.84	61	72.5	9.28267	0	0	NA	0	NA	18.79	0	4.3	3.3	4.478	15	0.406	3.23	1.17
6145	2	8	15	1	1	1	2.61	2	534.956	0	2638.4	68.37	20.51	96.86	795.86	16.48	9.3	116.2	118.3	10.9744	0	0	NA	0	NA	39.32	0	NA	NA	NA	NA	NA	NA	NA
6163	2	12	16	2	1	3	5	3	3114.29	0	2586.88	100.09	20.51	48.21	2484.61	50.14	21.44	67.3	76.8	9.36168	0	0	NA	0	NA	20.54	0	5.1	4.2	4.95	19	0.903	3.54	0.97
6166	2	11	17	2	1	2	0.18	1	742.915	0	1668.44	28.35	10.02	52.08	298.55	10.81	5.05	69.6	76.5	9.16974	1	0	NA	0	NA	21.97	0	6.3	2.4	NA	20	0.824	4.16	1.85
6171	2	4	17	2	2	2	0.85	1	607.831	0	1546.47	38.09	15.43	34.31	549.32	10.82	4.11	89.2	107.6	11.3928	0	1	1	1	16	34.67	0	8.1	3.2	NA	40	1.129	5.17	1.06
6177	1	8	14	1	1	2	0.28	1	619.212	0	2854.25	126.83	11.61	148.42	1506.82	20.01	18.09	123.2	122	10.9914	1	0	NA	0	NA	44.66	0	8	1.2	4.807	45	0.734	4.19	1.22
6187	2	9	12	1	1	4	1.01	2	451.722	0	2751.79	115.74	17.57	90.36	1311.5	17.07	15.19	32.6	63.7	11.1566	0	0	NA	0	NA	16.47	0	8.6	2.3	NA	13	0.61	4.47	1.37
6200	1	11	19	2	1	5	0.59	1	8287.91	0	4700.87	142.41	16.03	158.94	2196.25	23.84	16.75	57.7	78.5	10.3343	1	0	NA	0	NA	19.26	0	6.6	2.2	5.011	12	0.531	2.84	1.34
6205	2	9	16	2	2	2	3.94	3	482.348	0	2879.49	74.84	18.08	78.47	399.94	24.4	12.24	56.7	68.9	9.15014	0	0	NA	0	NA	21.11	0	6.1	1.5	4.078	17	0.734	6.36	1.72
6206	1	7	14	1	2	2	0.78	1	504.646	1	1358.44	54.19	6.38	33.63	233.78	8.4	5.88	45.3	64.9	9.64263	0	0	NA	0	NA	20.88	0	5.7	11.7	NA	11	1.152	4.71	1.42
6207	1	4	13	1	2	1	3.52	3	649.284	0	1824.04	78.47	15.47	64.86	1339.56	11.62	15.74	53.4	75.5	10.3318	1	0	NA	0	NA	23.42	0	8	0.8	5.05	12	1.242	4.45	1.56
6214	1	8	16	2	2	2	1.08	2	683.094	0	2012.1	85.41	7.07	89.43	1081.08	13.34	8.85	81.4	91.5	10.1417	1	1	1	1	5	26.95	1	5.9	1.2	NA	18	1.219	5.61	1.44
6224	1	4	15	1	1	1	1.12	2	384.99	1	2576.81	110.93	20.81	88.58	497.89	10.57	13.24	71.5	76.5	9.04708	0	1	1	1	1	23.56	0	6.6	9.3	NA	10	1.174	3.52	1.03
6225	2	8	12	1	1	1	0.79	1	513.972	0	2309.73	47.48	24.48	63.95	685.89	13.52	6.38	43.2	77	11.7152	1	0	NA	0	NA	21.64	0	8.1	1.9	5.078	14	0.926	4.22	1.39
6230	1	5	12	1	2	1	0.79	1	542.472	0	300.08	31.5	2.57	7.92	23.77	1.73	1.36	46.3	75.2	11.0517	1	1	1	1	1	21.28	0	12.1	0.5	4.718	12	0.429	3.54	1.34
6251	2	2	16	2	2	1	5	3	307.403	0	1851.51	71.13	7.52	76.69	1586.54	8.07	7.79	58.5	81.6	10.6687	0	0	NA	0	NA	21.03	0	8.9	1.6	NA	9	0.542	3.72	1.36
6262	1	12	14	1	1	1	0.54	1	293.827	0	2736	102.2	13.02	133.55	1389.96	15.74	15.26	41.7	66.8	10.3445	0	0	NA	0	NA	16.66	0	5.6	2.2	5.322	12	0.519	3.98	1.66
6265	1	12	16	2	1	1	1.47	2	359.583	0	2473.43	49.06	8.82	70.44	563.7	9.44	7.14	71.4	90.1	10.6629	0	1	1	1	5	27.89	0	4.9	3	5.5	19	1.14	4.14	0.98
6276	2	9	13	1	2	2	0.61	1	492.259	0	2101.5	92.94	12.79	85.35	760.45	12.67	10.73	55.7	71.4	9.56689	0	0	NA	0	NA	23.09	1	4.3	1.7	NA	12	0.565	5.74	1.74
6277	2	8	17	2	1	2	2.35	2	576.61	0	2390.47	90.62	10.23	86.72	614.21	18.54	16.34	62.7	74.6	9.42117	0	0	NA	0	NA	22.16	0	8	0.6	NA	26	0.7	2.9	1.09
6282	1	7	12	1	1	2	2.35	2	580.519	0	1766.29	54.25	7.18	73.64	748.9	11.28	11.28	37.5	59	9.63466	0	1	1	1	6	16.32	0	9.6	10.8	NA	19	0.7	4.16	1.5
6284	2	13	12	1	1	1	1.97	2	243.134	0	1102.27	46.04	2.18	41.34	502.11	7.03	6.47	37.2	63.5	10.4112	1	0	NA	0	NA	17.33	0	5.9	0.9	5.439	22	1.716	4.58	1.34
6290	2	2	17	2	2	1	4.47	3	674.803	0	1671.74	71.68	10.41	68.51	806.44	8.39	10.48	55.7	72.8	9.75447	0	0	NA	0	NA	20.51	1	5.4	2.2	4.967	8	0.44	3.34	1.36
6292	1	11	19	2	2	3	1.25	2	4257.55	0	1608.66	57.44	7.09	72.89	663.3	10.17	9.44	102.5	115.1	11.3688	0	0	NA	0	NA	32.28	0	12.4	0.8	5.472	10	1.016	4.86	0.98
6295	1	8	12	1	2	2	2.69	2	534.99	0	1770.86	61.74	7.83	78.74	1339.9	8.78	7.73	93.5	103.6	10.7141	1	0	NA	0	NA	35.67	0	5.5	0.9	NA	17	0.914	3.96	1.06
6302	1	3	14	1	2	1	1.05	2	307.892	0	1528.98	64.85	3.64	74.53	1378.91	5.52	9.33	85.4	97.3	10.5289	0	0	NA	0	NA	35.78	0	NA	NA	NA	NA	NA	NA	NA
6313	2	5	15	1	2	2	5	3	641.433	0	2476.78	53.97	12.81	45.7	1034.84	31.21	24.28	90.9	99.8	10.4676	1	0	NA	0	NA	32.44	0	7.5	1.7	4.478	16	1.603	3.83	0.98
6314	2	10	15	1	1	2	0.45	1	859.915	0	2951.69	147.2	16.06	109.78	1712.6	18.63	16.61	79.4	101.8	11.4245	0	0	NA	0	NA	26.38	1	NA	NA	NA	NA	NA	NA	NA
6319	2	4	17	2	2	2	5	3	674.552	0	1235.93	27.01	6.14	57.42	184.58	5.5	2.28	62.8	80.3	10.1329	1	0	NA	0	NA	24.11	0	7.6	1.4	NA	18	0.971	4.11	1.61
6322	1	10	12	1	2	3	1.14	2	7428.65	0	1269.56	19.27	7.17	33.12	285.08	7.31	4.21	36.5	65.3	10.8085	1	0	NA	0	NA	17.01	0	9.6	2.8	NA	11	1.242	4.45	1.2
6330	1	4	17	2	2	1	0.88	1	383.065	1	472.73	12.6	1.79	6.03	327.79	10.19	1.84	55	71.8	9.68151	0	0	NA	0	NA	20.88	0	5.1	0.9	NA	8	0.869	4.06	1.21
6346	1	2	12	1	1	2	0.81	1	1037.89	0	1030.96	38.27	2.4	20.83	595.94	20.49	9.56	54.4	77.4	10.494	0	0	NA	0	NA	22.33	0	6.1	2.7	NA	25	0.858	4.01	1.07
6350	1	4	13	1	1	1	0.49	1	353.473	0	2134.68	109.23	12.97	99.08	1323.75	11.4	11.55	53.1	74	10.1551	0	0	NA	0	NA	20.01	0	6.7	1.4	NA	11	0.79	4.5	1.54
6358	1	12	16	2	2	1	2.69	2	334.869	0	2161.52	88.9	15.65	122.64	470.58	14.12	16.13	82.3	93.2	10.2734	0	0	NA	0	NA	27.47	1	6	1.6	5.228	10	0.497	3.67	1.39
6361	1	12	16	2	1	3	4.48	3	3726.2	0	2909.18	85.83	18.55	117.21	1396.46	16.34	10.27	62	75.7	9.61391	0	0	NA	0	NA	19.88	0	4.9	1.7	5.011	13	1.005	4.09	1.18
6363	1	4	19	2	1	1	1.18	2	354.805	0	576.5	18.95	6.88	31.49	251.07	5.82	2.65	90.5	104.6	10.9953	0	0	NA	0	NA	32.65	1	4.5	3.8	NA	37	1.648	5.87	0.76
6365	1	13	18	2	2	1	1	2	323.758	0	1502.7	70.7	36.18	65.94	602.62	13.65	9.18	48.4	71	10.2055	0	0	NA	0	NA	19.12	0	7.5	0.9	5.044	11	0.689	4.4	1.21
6370	2	4	13	1	2	4	1.08	2	357.219	0	3133.49	80.68	20.72	103.47	947.61	20.64	13.16	100.7	107.4	10.7026	0	0	NA	0	NA	39.04	0	8.8	0.8	NA	NA	NA	NA	NA
6375	2	3	14	1	2	1	0.55	1	233.078	0	2309.23	136.02	12.91	64.5	575.67	17.73	15.73	62.04	87.7	11.1343	0	0	NA	0	NA	27.46	1	10	1.5	4.55	11	1.039	4.53	1.02
6378	1	10	15	1	1	3	5	3	4005.17	0	1635.14	27.8	8.1	31.83	404.91	10.95	5.82	70.2	84.5	10.0853	0	0	NA	0	NA	21.79	0	NA	NA	NA	NA	NA	NA	NA
6380	2	8	12	1	2	2	0.6	1	740.639	0	1333.56	35.73	7.24	47.38	780.16	13.52	4.7	67.3	83.8	10.215	0	0	NA	0	NA	24.96	1	5.8	2.5	4.974	17	0.519	5.04	1.91
6394	1	3	14	1	1	1	1.75	2	284.22	0	2446.95	100.19	18.07	76.46	1822.72	44.34	13.94	74.64	84.2	9.746	0	0	NA	0	NA	25.8	0	4.3	1	5.378	11	0.666	4.03	1.17
6400	1	12	19	2	1	3	1.15	2	3726.2	0	2789.65	94.61	14.56	92.04	708.47	18.14	9.83	71.9	79.3	9.35209	0	0	NA	0	NA	21.9	0	5.6	1.7	5.322	16	0.881	4.53	1.36
6402	2	2	18	2	2	1	2.1	2	421.752	0	3147.93	98.57	16.68	150.88	741.29	13.68	16.92	51.3	77.2	10.7785	1	0	NA	0	NA	19.96	0	8.2	2.3	NA	8	1.377	3.08	1.62
6403	1	12	18	2	1	3	2.7	2	3820.07	0	3311.25	169.69	20.88	184.26	1419.33	19.58	26.08	61.6	74.5	9.49218	0	0	NA	0	NA	20.05	0	7.2	0.9	NA	10	0.79	4.06	2
6407	1	13	17	2	2	1	1.17	2	327.005	0	1112.77	39.09	4.16	28.97	442.51	6.95	6.34	88	103.1	10.9905	0	1	1	1	2	33.33	1	11	3	NA	12	1.942	7.09	1.23
6412	2	7	19	2	2	1	0.49	1	239.096	0	929.66	41.97	5.95	35.78	111.81	5.45	4.03	53.3	77	10.547	0	0	NA	0	NA	21.85	0	5.2	2.5	5.389	15	0.824	4.58	1.89
6425	1	7	12	1	2	2	1.16	2	573.34	0	2130.55	62.15	9.56	124.11	350.58	18.91	10	81.6	102	11.2916	1	0	NA	0	NA	34.36	0	12.2	0.9	NA	65	1.411	3.57	1.28
6427	1	9	12	1	2	5	3.84	3	673.703	0	1565.31	32.37	7.16	43.33	519.82	7.35	4.49	52.5	66.3	9.15027	0	0	NA	0	NA	21.82	0	6.8	0.8	4.563	8	0.677	4.65	1.65
6433	2	5	18	2	2	2	0.57	1	772.19	0	3302.57	81.32	12.95	144.19	1166.4	11.43	12.74	61.6	76.4	9.73426	1	0	NA	0	NA	25.44	1	6.7	1.8	NA	13	0.802	3.67	1.74
6440	2	5	17	2	1	2	2.93	2	645.954	0	918.92	22.84	4.52	38.37	111.07	4	1.71	75.1	84.1	9.70456	1	0	NA	0	NA	25.44	0	6.4	0.8	NA	17	0.7	3.88	1.47
6446	1	6	19	2	2	5	0.36	1	4343.06	0	1992.8	78.85	13.41	78.94	804.82	11.6	9.53	70.9	87.2	10.356	0	1	0	0	10	23.34	0	7.9	2.5	NA	19	1.298	3.78	0.91
6452	1	4	14	1	2	1	1.34	2	297.37	0	1628.06	80.25	3.32	45.83	1370.52	18.62	20.76	51.5	69.7	9.71246	0	1	1	1	2	20.4	0	9.4	3.4	NA	11	0.576	4.14	1.41
6453	1	3	17	2	2	1	1.07	2	401.522	0	1298.74	72.49	5.3	41.15	466.43	9.96	11	46.7	65.7	9.61406	0	0	NA	0	NA	18.43	0	5.6	3.9	4.839	13	0.847	4.6	1.48
6459	2	8	14	1	2	4	0.76	1	2527.57	0	2113	63.37	10.08	98.1	1340.71	10.64	7.32	67.1	84.4	10.3034	0	1	1	1	8	24.47	1	16	6.4	NA	16	0.982	5.33	1.5
6460	2	5	18	2	2	2	0.56	1	787.611	0	2205.57	61.93	12.01	71.69	912.92	16.43	7.43	102.9	110.9	10.9326	1	0	NA	0	NA	42.72	0	5.5	1.6	NA	85	0.869	5.72	1.74
6465	2	4	17	2	1	2	1.27	2	494.36	0	3563.42	93.58	21.9	123.6	800.63	23.93	12.16	62.5	71.7	9.06941	0	0	NA	0	NA	21.42	0	4.9	5.6	NA	15	0.813	4.27	1.39
6468	1	3	17	2	1	1	0.78	1	339.044	0	2015.8	49.66	10.46	75.07	500.48	10.19	8.98	67.8	82.4	10.0072	0	0	NA	0	NA	24.08	0	6.1	2	NA	72	0.994	4.55	1.14
6475	1	7	12	1	2	2	0.3	1	490.414	0	885.38	32.92	5.55	29.69	246.24	6.45	5.37	39.9	62.9	9.95782	0	0	NA	0	NA	15.9	0	4.3	0.4	NA	17	0.418	3.98	1.28
6479	3	1	18	2	1	3	5	3	2711.01	0	3297.58	79.25	16.8	150.62	567.77	17.7	20.23	73.9	81.2	9.44569	0	0	NA	0	NA	23.3	0	4.9	3.5	5.185	13	1.423	4.03	0.95
6482	2	1	14	1	1	3	1.66	2	3293.85	0	3324.59	103.39	35.88	101.78	2615.19	26.64	16.07	63.8	74.2	9.28953	0	0	NA	0	NA	19.65	0	8.6	3	NA	12	1.152	3.36	1.06
6484	1	12	14	1	2	5	0	1	3196.76	0	2290.28	130.95	6.96	90.48	605.37	16.21	16.73	52.9	72.7	9.99555	1	1	1	1	1	20.87	1	NA	NA	NA	NA	NA	NA	NA
6504	1	10	12	1	2	2	3.26	3	690.499	0	2204.49	61.15	3.81	111.95	690.99	8.1	7.37	61.1	69.7	8.91686	0	1	1	1	2	22.47	0	12	4.8	NA	28	0.666	3.78	1.36
6511	2	3	14	1	1	1	0.54	1	283.822	0	3089.34	128.09	11.63	132.26	1377.9	16.93	20.89	91.84	109.4	11.4157	0	0	NA	0	NA	36.1	0	8.9	1.2	NA	22	0.982	3.65	0.97
6513	1	1	17	2	1	3	4.38	3	3423.32	0	2537.95	89.62	8.88	48.65	1243.15	19.81	15.32	76.3	86.4	9.89126	0	1	0	0	15	24.77	0	9.3	2.8	NA	29	1.49	4.58	0.87
6516	2	3	14	1	1	1	1.03	2	397.908	0	2731.1	43.86	37.66	109.22	782.8	12.21	7.8	84.24	96.7	10.5358	0	0	NA	0	NA	29.32	0	7.5	3.3	NA	18	1.027	3.54	0.84
6521	2	12	15	1	1	2	2.83	2	690.017	0	1386.91	70.92	7.65	70.35	815.14	10.89	9.92	83.3	98.2	10.7594	0	0	NA	0	NA	33.58	0	8.4	0.6	NA	14	1.005	3.57	1.08
6531	3	1	17	2	1	5	1.19	2	3952.41	0	2136.82	77.25	5.66	97	1452.71	7.81	8.74	71.1	83.9	9.95009	0	0	NA	0	NA	26.34	0	8.5	8.4	NA	24	1.569	4.14	0.91
6535	1	7	16	2	1	2	5	3	538.595	0	3597.88	123.68	11.14	143.34	1290.86	21.37	16.29	53.7	64.7	8.82911	1	0	NA	0	NA	21.51	0	3.9	0.6	4.639	11	0.711	3.96	1.06
6541	2	3	18	2	1	1	1.22	2	271.897	0	2931.89	100.21	19.05	89.13	662.45	26.13	13.74	110.34	119	11.3287	0	1	1	1	10	35.58	0	5.4	5.2	5.061	24	1.581	4.42	0.94
6542	1	7	19	2	2	3	2.4	2	2594.66	0	1534.27	53.13	9.05	62.94	537.36	11.69	5.18	39.3	64.3	10.2569	1	1	1	1	13	16.25	0	13.8	2.3	5.733	16	0.61	3.26	1.39
6543	2	5	15	1	1	3	4.4	3	3390.93	1	2804.52	103.26	30.38	93.1	1399.98	57.62	15.11	57.8	71.3	9.37833	0	1	1	1	14	18.6	1	NA	NA	NA	NA	NA	NA	NA
6544	2	8	13	1	2	2	5	3	582.647	0	1829.13	68.07	19.19	67.56	900.13	22.36	12.49	59.5	77.7	10.0731	1	1	0	0	6	19.79	0	5.9	8.4	5.078	23	0.7	6.34	1.63
6554	1	6	12	1	2	3	5	3	3305.02	0	2277.29	85.42	22.13	98.11	1223.45	18.35	14.54	57.4	77.3	10.2029	0	0	NA	0	NA	21.01	1	6.3	2	5.383	13	0.96	4.03	1.68
6564	1	2	14	1	1	2	0.9	1	1006.13	0	1392.69	46.93	5.67	47.09	342.01	14.43	5.04	53.3	66.7	9.13613	0	0	NA	0	NA	15.99	1	6.4	2.6	5.3	14	0.463	3.15	1.91
6567	2	1	15	1	2	3	1.57	2	2629.11	1	2305.76	71.92	15.47	90.46	935.32	15.33	7.69	57.4	75.7	9.99171	0	0	NA	0	NA	21.6	0	5.4	10	5.261	10	0.553	3.47	1.17
6568	1	7	18	2	2	2	2.35	2	702.711	0	1487.83	0.02	0.02	0.01	11.77	0.36	0.27	73.5	89.2	10.4045	1	0	NA	0	NA	27.13	0	7.8	1.5	NA	21	0.689	5.64	1.09
6572	1	7	14	1	2	2	0.88	1	498.831	0	1105.37	45.36	6.3	38.21	213.53	6.71	3.8	74	82.5	9.59043	0	0	NA	0	NA	26.38	1	4.2	3.7	4.906	13	0.61	3.54	1.2
6573	2	9	18	2	2	2	3.18	3	539.663	0	2764.01	48.77	9.98	106.33	225.8	12.26	5.69	100.2	109.6	10.9491	1	0	NA	0	NA	34.84	0	10.6	0.6	NA	15	0.813	5.07	0.97
6575	1	8	19	2	1	5	0.3	1	3845.87	0	6553.55	406.4	136.92	194.86	1325.7	69.31	74.93	82.2	87	9.59585	0	1	0	0	1	25.12	0	6.9	0.7	NA	18	0.948	3.52	1.34
6576	2	12	13	1	1	2	3.56	3	659.236	0	2317.13	60.74	10.13	63.91	820.34	17.06	7.02	65.6	71.4	8.81549	0	1	0	0	8	20.41	1	6.1	3.1	4.844	7	0.395	3.65	1.54
6577	2	2	16	2	1	1	1.59	2	300.768	0	3176.67	91.91	17.24	81.44	565.41	15.22	13.62	64.4	81.3	10.1309	0	0	NA	0	NA	23.31	1	7.9	0.5	4.556	43	1.005	3.65	1.33
6582	2	3	13	1	2	1	0.61	1	233.405	0	849.63	29	7.08	30.06	683.02	11.01	11.01	42.34	76.1	11.6952	0	0	NA	0	NA	20.05	1	11.1	6.4	NA	11	0.982	2.97	0.94
6586	3	1	14	1	2	3	5	3	2272.08	0	3348.12	102.78	21.55	93.92	2309.23	58.77	42.79	53	68.6	9.42293	0	0	NA	0	NA	16.94	0	9.4	1.7	NA	9	0.7	3.78	1.53
6589	1	9	12	1	1	2	0.18	1	713.439	1	1343.41	44.7	11.09	37.93	256.14	5.75	3.19	58.6	68.3	8.9222	1	1	1	1	12	20.91	0	4.4	6	5.146	16	0.35	2.66	1.12
6590	2	3	14	1	1	1	0.83	1	373.593	1	1579.62	43.56	28.9	49.15	632.41	9.74	5.93	89.6	104.5	11.0398	0	1	1	1	3	29.56	0	5.3	1.6	4.989	21	2.473	6.18	1.17
6594	2	8	19	2	2	1	0.12	1	558.106	0	1588.77	99.3	13.55	19.12	555.41	26.38	11.13	48.8	79.5	11.3804	0	0	NA	0	NA	21.29	0	7.9	1.2	NA	11	1.084	3.54	1.08
6595	1	2	18	2	1	2	1.2	2	880.744	0	2330.59	94.46	37.91	78.34	453.57	23.14	12.08	59.6	70.4	9.11905	0	0	NA	0	NA	20.67	0	5.6	1.3	NA	19	0.768	4.37	1.28
6598	2	3	15	1	2	1	0.16	1	225.691	0	914.03	28.1	5.6	26.19	129.5	4.51	3.08	46.74	76.2	11.1458	0	0	NA	0	NA	20.88	0	7.6	2	5.967	8	0.553	3.26	1.11
6602	2	11	14	1	1	2	1.28	2	758.271	0	2655.87	110.09	11.82	110.78	1406.47	19.06	18.64	74.1	76.5	8.88694	1	0	NA	0	NA	22.08	0	5.9	2.8	NA	18	0.835	3.49	0.96
6607	2	5	13	1	1	3	3.94	3	3195.26	0	2621.34	24.72	7.85	71.27	415.66	10.47	2.46	60	72	9.29516	1	0	NA	0	NA	19.24	1	4.1	4.1	4.839	11	0.835	2.79	0.98
6612	1	3	18	2	2	1	1.33	2	419.719	0	718.7	29.28	17.56	19.69	352.7	10.2	7.86	87	99.9	10.7104	0	0	NA	0	NA	33.52	0	11.6	3.2	NA	14	1.208	4.09	1.04
6619	2	5	19	2	2	1	0.72	1	581.697	0	1162.42	31.76	6.52	56.8	304.69	6.63	5.51	77.2	85.6	9.74238	1	1	1	1	14	30.08	1	6.5	1.6	NA	8	1.05	4.19	1.09
6620	2	3	13	1	2	1	0.45	1	236.975	0	1869.5	149.93	13.19	53.53	475.35	15.14	21.53	56.54	83.2	11.0648	0	0	NA	0	NA	24.12	0	5.9	1.2	5.433	12	0.982	4.55	1.02
6626	2	6	15	1	2	1	1.52	2	225.421	0	826.87	21.91	5.5	11.42	204.83	8.75	2.84	74.5	94.4	10.9369	0	0	NA	0	NA	25.6	0	7	2.3	NA	9	1.411	3.8	1.26
6628	1	3	19	2	2	1	1.75	2	290.411	0	1585.65	52.72	9.62	59.11	581.39	11.21	5.68	62.54	83.7	10.5839	0	0	NA	0	NA	25.67	1	6.6	0.6	5.161	10	0.621	3.75	1.28
6630	2	6	19	2	2	1	0.5	1	278.945	0	1549.35	74.86	12.14	36.43	491.18	9.8	7.42	61.3	86.3	11.0225	0	0	NA	0	NA	23.13	0	11.6	1	NA	8	0.406	3.21	1.08
6634	1	9	18	2	1	2	1.28	2	663.164	0	2235.28	59.67	12.13	77.14	925.62	7.44	6.68	58.2	73.4	9.62132	0	0	NA	0	NA	18.87	0	6.4	1.6	NA	9	0.406	4.91	1.52
6635	1	2	13	1	1	4	1.3	2	1103.18	0	2603.84	79.79	6.92	117.21	735.15	12.98	12.11	78.9	96.4	10.8527	1	1	1	1	2	29.62	0	6.4	3.6	5.144	19	1.276	3.52	0.86
6639	2	9	15	1	1	2	0.32	1	605.792	0	1911.08	59.11	7.96	68.36	499.62	17.42	16.38	93	91.9	9.52959	1	0	NA	0	NA	32.14	0	5.2	6.4	4.622	11	0.406	3.23	1.09
6652	1	4	12	1	1	1	3.93	3	927.998	0	2128.16	98.71	13.98	80.76	1405.65	12.51	13.2	32.2	61.2	10.7851	0	0	NA	0	NA	15.79	1	7.1	10.5	NA	14	0.598	5.56	2.32
6659	2	4	13	1	1	2	1.44	2	591.96	1	1335.21	41.53	8.39	21.11	264.91	7.45	3.08	72.7	83.2	9.75789	0	1	1	1	6	23.21	0	6.1	1.7	4.672	11	0.847	4.47	1.11
6677	2	6	17	2	1	1	3.11	3	279.276	0	1230.03	23.65	5.64	22.06	165.36	3.14	2.07	127	138	12.2455	0	0	NA	0	NA	43.08	0	7.3	1.5	NA	63	0.847	4.01	1.13
6679	1	3	16	2	1	1	0.95	1	361.729	0	718.55	35.56	2.47	31.14	55.7	3.21	3.83	57.7	74.5	9.80773	0	0	NA	0	NA	20.84	0	5.5	0.5	3.928	14	0.7	3.9	1.42
6681	2	1	18	2	1	2	1.44	2	527.056	0	2640.83	108.54	14.57	72.31	781.63	18.67	11.95	64.6	71	8.83369	0	0	NA	0	NA	20.9	0	5.9	2	NA	26	0.7	4.73	1.31
6690	2	13	18	2	2	1	1.01	2	276.215	0	1682.46	84.66	17.17	50.07	853.11	23.85	8.47	66.2	104	12.7822	0	0	NA	0	NA	30.3	1	12.6	NA	NA	33	1.874	7.86	2.17
6691	2	11	13	1	2	2	0.51	1	654.633	0	1463.58	28.32	12.23	56.29	338.31	7.36	3.64	97.7	106.2	10.7443	1	0	NA	0	NA	29.99	0	5.9	3.7	NA	18	0.587	3.36	1.01
6694	2	5	18	2	1	3	4.26	3	3211.16	0	3108.53	104.25	29.89	110.24	1435.51	28.61	32.57	83.9	98	10.699	0	0	NA	0	NA	26.48	1	4.4	3.4	4.939	31	1.208	4.65	1.25
6700	2	4	15	1	1	2	1.44	2	580.64	0	859.39	33.17	11.93	11.89	268.05	10.43	5.15	74.8	78	9.0187	0	0	NA	0	NA	24.37	0	4.6	1.6	5.283	21	0.768	3.9	1.11
6705	1	5	19	2	2	2	1.15	2	832.709	0	1428.16	41.05	10.07	53.64	348.37	8.17	5.1	68.1	78	9.45194	1	0	NA	0	NA	28.49	0	5.4	3.8	4.741	13	0.418	3.75	1.44
6710	2	4	18	2	2	2	0.94	1	663.155	0	1860.66	79.27	6.64	86.06	636.56	8.82	8.51	57.1	71.8	9.50181	0	0	NA	0	NA	20.6	0	7.1	1	NA	16	1.129	4.86	1.42
6713	3	1	17	2	1	2	1.41	2	414.566	0	3161.55	153.43	10.24	130.1	1452.76	28.85	33.42	65.3	73	9.03371	1	1	1	1	8	18.88	0	8	1.3	4.722	14	1.095	3.59	1
6719	1	3	12	1	2	1	1.23	2	316.263	0	1071.78	23.94	4.43	31.88	387.42	4.67	3.33	49.5	67.1	9.53718	1	0	NA	0	NA	20.13	0	6.4	1.8	NA	9	0.847	4.16	1.97
6752	2	2	12	1	2	3	3.08	3	2923.86	1	1711.25	55.27	16.08	48.39	1093.09	33.05	10.33	52.4	75.5	10.4299	0	1	1	1	11	20.91	0	6.4	8.7	4.878	NA	NA	NA	NA
6753	1	2	14	1	1	3	2.75	2	4522.4	0	2499.43	78.28	18.57	87.48	1537.04	26.38	12.98	53.3	68	9.31419	1	0	NA	0	NA	17.25	1	6.1	3.2	5.306	13	1.219	4.91	1.07
6754	1	3	16	2	1	1	0.45	1	361.729	0	2627.67	103.14	10.09	81.9	375.95	16.23	13.12	62.1	73.7	9.35237	0	0	NA	0	NA	21.98	1	3.7	1.6	4.8	9	0.937	3.28	1.15
6774	1	9	14	1	1	2	4.87	3	780.36	0	4173.44	126.84	19.36	152.1	2194.37	29.46	23.22	76.5	78.7	8.99796	1	0	NA	0	NA	23.77	0	9.4	0.6	NA	21	0.677	3.7	1.36
6779	1	8	16	2	1	3	5	3	3010.62	0	5409.87	280.93	32.54	218.66	1621.27	31.19	31.37	76.1	84.3	9.66352	0	0	NA	0	NA	23.46	0	5.4	4.2	4.924	11	0.508	3.34	1.58
6783	2	7	15	1	1	4	5	3	2761.35	0	979.02	25.83	5.48	25.75	107.91	6.79	3.89	97.6	107	10.8308	0	1	0	0	1	32.09	0	7.4	1	5.667	19	1.276	5.15	1.06
6786	2	6	19	2	1	1	0.01	1	303.418	0	2196.31	69.54	19.62	49.43	667.1	22.4	7.99	66.3	83.1	10.2057	0	0	NA	0	NA	23.32	0	8.2	1.9	NA	13	1.174	4.19	1.46
6793	1	11	13	1	2	4	0.32	1	3495.46	0	1863.87	28.51	14.72	53.47	312.74	12.43	4.41	71.5	95.5	11.2941	1	0	NA	0	NA	29.8	0	6.3	1.9	4.767	12	1.095	3.52	1.14
6800	2	6	17	2	1	1	0.35	1	267.519	0	1404.19	51.25	4.98	46.82	1033.55	6.35	6.18	64.7	80.1	9.95819	0	0	NA	0	NA	20.31	1	NA	NA	NA	NA	NA	NA	NA
6806	1	4	12	1	2	1	0.82	1	317.926	0	548.43	11.51	5.12	19.33	342.39	1.92	1.86	54.4	76.6	10.3855	1	0	NA	0	NA	22.97	0	5.1	2.3	5.417	15	1.942	3.59	1.02
6807	1	5	18	2	2	2	0.49	1	918.388	0	4034.95	80.27	13.92	160.82	953.21	17.19	7.63	115.1	125.5	11.6979	1	0	NA	0	NA	51.71	1	7.5	2.8	NA	12	1.581	4.03	1.17
6821	2	3	16	2	1	2	2.05	2	685.605	0	2148.76	33.55	14.04	87.32	685.83	4.74	5.85	64	68.5	8.5625	0	0	NA	0	NA	19.26	0	5.6	3.8	NA	NA	NA	NA	NA
6826	1	11	15	1	1	2	0.71	1	658.16	0	931.36	29.05	5.84	41.86	182.34	5.41	3.24	87.4	89.6	9.58412	0	0	NA	0	NA	28.25	0	5.9	3.7	NA	37	1.31	4.42	1.25
6830	2	12	19	2	2	4	2.67	2	3149.05	0	1742.87	140.1	13.97	28.06	2017.81	36.87	22.1	59.8	73	9.44001	1	0	NA	0	NA	19.64	0	7.1	1.2	NA	14	0.463	4.22	2.07
6833	1	4	13	1	1	1	1.15	2	354.427	0	2392.95	71.96	15.63	99.54	714.84	12.43	12.84	87.8	94.1	10.0425	0	0	NA	0	NA	27.87	0	6	4.9	5.489	11	1.073	3.72	1.1
6837	1	12	14	1	1	3	4.49	3	3812.63	0	2243.96	119.46	10.42	79.8	833.02	18.17	18.85	88.5	91	9.67319	0	1	1	1	12	27.68	0	8.1	2.3	NA	16	0.768	3.78	1.07
6840	1	10	18	2	1	1	3.06	3	430.838	0	1992.28	65.03	8.21	70.11	637.55	11.27	7.31	99.8	107	10.7107	0	0	NA	0	NA	35.44	1	9.2	0.9	NA	25	1.344	4.27	0.91
6842	1	5	12	1	1	3	0.79	1	3486.07	0	2446.8	87.48	20.74	66.08	693	27.95	12.13	41.5	62	9.62427	0	0	NA	0	NA	17.25	0	6	6.6	4.261	10	0.452	3.08	1.12
6856	2	4	15	1	2	3	0.6	1	5959.69	0	860.1	40.17	6.62	39.09	430.36	4.26	4.25	57.6	71.1	9.36825	0	0	NA	0	NA	20.36	0	8.1	1.1	NA	10	0.666	3.52	1.67
6860	2	12	13	1	2	2	4.24	3	595.755	0	1872.65	66.59	8.51	56.21	446.15	13.82	10.73	71.5	89	10.5254	1	0	NA	0	NA	29.91	0	4.7	1.7	4.8	11	0.7	4.81	1.42
6863	1	4	17	2	2	1	0.13	1	333.19	0	2608.07	88.77	20.48	96.21	1082.41	34.47	10.56	60.3	95.4	12.2854	1	0	NA	0	NA	25.43	0	11.7	0.9	4.106	8	2.518	6.96	1.83
6864	1	4	17	2	2	1	1.18	2	355.984	0	2138.77	23.65	5.4	33.83	158.27	5.2	4.95	62.8	85.3	10.7639	0	0	NA	0	NA	26.55	0	7.1	5.3	NA	20	1.016	4.01	0.81
6870	2	6	19	2	1	1	0.35	1	267.519	0	1915.95	87.63	29.65	70.72	1223.6	23.52	15.23	63.7	77.4	9.69776	0	0	NA	0	NA	19.68	1	8.1	1.5	NA	15	1.276	4.16	1.42
6875	2	8	15	1	2	5	4.01	3	2550.55	0	3261.93	92.88	25.34	108.78	400.11	37.38	10.23	42	70.1	10.8167	1	0	NA	0	NA	19.98	0	NA	NA	NA	NA	NA	NA	NA
6878	1	6	13	1	1	1	2.05	2	463.279	0	1909.9	53.02	17.03	60.57	636.97	15.42	11.5	90.2	84.1	8.85508	0	0	NA	0	NA	30.56	0	NA	NA	NA	NA	NA	NA	NA
6880	2	4	13	1	1	2	5	3	590.619	0	2657.51	65.74	22.66	96.71	717.66	22.22	9.47	53.3	69	9.45117	0	0	NA	0	NA	17.21	0	4.7	4.9	NA	17	0.824	3.34	0.95
6882	1	7	16	2	2	4	2.25	2	4635.07	0	1918.7	43.64	12.72	56.31	686.41	8.21	6.92	73.9	89.2	10.3763	0	0	NA	0	NA	27.18	0	9.6	4.4	4.75	18	1.061	3.98	0.96
6893	3	1	13	1	1	5	1.19	2	4818.36	0	936.43	34.28	4.38	37.68	720.65	3.66	5.22	48.2	73.5	10.5868	0	0	NA	0	NA	20.14	0	7.1	4.7	NA	12	1.039	3.72	1.37
6901	1	11	12	1	1	5	0.62	1	10712	0	960	25.28	5.55	25.26	435.03	5.25	3.24	43.4	72.7	11.0354	0	0	NA	0	NA	20.36	0	9.3	4.7	NA	12	0.869	3.57	1.14
6902	2	6	14	1	1	1	0.48	1	283.352	0	4662.21	155.99	53.97	183.99	2797.14	53.12	40.38	52.8	71.6	9.85363	0	0	NA	0	NA	19.56	0	4.9	5.1	4.933	14	0.621	4.78	1.36
6909	2	9	13	1	1	2	0.61	1	559.543	0	3102.52	124.16	28.52	89.67	1393.88	35.84	18.65	58.9	70.6	9.19914	0	0	NA	0	NA	21.17	0	3.9	3.6	NA	15	0.565	3.96	0.98
6911	1	9	12	1	2	2	0.06	1	643.191	0	902.87	30.2	5.48	40.36	469.86	4.1	3.68	76	88.7	10.1746	1	0	NA	0	NA	31.55	1	4.9	1.3	NA	12	0.835	5.15	1.07
6914	2	6	15	1	2	1	1.09	2	239.477	0	2095.41	39.89	10.88	28.12	435.86	10.92	4.53	58.4	90	11.777	1	0	NA	0	NA	23.69	1	5.4	2.2	NA	10	0.971	4.06	1.13
6920	2	2	12	1	1	3	0.92	1	3560.39	0	2049.13	59.5	12.15	77.68	502.32	13.46	9.05	37	67.7	11.1298	1	0	NA	0	NA	17.1	0	10.4	8.2	NA	14	0.418	3.49	1.36
6936	1	8	17	2	2	2	2.51	2	750.324	0	1605.01	42.44	10.31	66.14	426.57	10.93	6.88	60.1	68.6	8.84885	1	1	0	0	6	23.07	0	5.4	5	NA	15	0.429	3.65	1.53
6947	2	4	13	1	2	2	2.35	2	511.094	0	3181.87	103.38	18.81	92.81	934.48	15.27	14.64	66.5	77	9.44235	0	0	NA	0	NA	21.91	0	6.8	1.7	NA	21	1.411	3.85	1.22
6953	1	11	14	1	2	3	1.25	2	3586.17	0	1978.16	63.54	7.61	80.64	327.51	9.73	8.95	45	88.4	13.1779	0	0	NA	0	NA	17.32	0	5.1	1.1	4.583	8	0.79	4.58	1.53
6955	1	12	14	1	2	1	0.97	1	339.145	0	1977.64	75.71	12.69	71.85	545.03	13.72	7.52	61.8	84.4	10.7361	0	0	NA	0	NA	24.63	0	9.9	1.6	NA	10	0.452	4.22	1.31
6978	1	13	19	2	2	1	1.68	2	253.728	0	1247.38	44.43	5.17	45.78	795.16	5.97	5.79	49.4	78.1	11.1119	0	0	NA	0	NA	21.47	1	7.3	1.5	NA	11	0.802	4.19	1.72
6980	2	7	19	2	1	1	0.57	1	237.259	0	1827.71	56.61	16.17	54.16	170.97	6.44	4.08	66.6	80.9	9.91314	1	0	NA	0	NA	25.1	1	5.2	2	NA	34	3.613	3.93	0.95
6982	1	7	16	2	2	2	3.06	3	621.109	0	2558.91	69.3	8.57	93.34	587.53	18.24	14.13	51.6	64.7	9.00698	0	1	0	0	1	19.42	1	6.1	0.6	NA	16	0.497	3.8	1.19
6984	3	1	13	1	1	3	5	3	2777.7	0	1197.07	27.13	5.74	26.27	58.05	6.47	4.86	46.3	69.5	10.214	1	0	NA	0	NA	18.2	0	10.6	13.1	NA	12	0.565	3.7	1.55
6989	1	4	18	2	1	1	2.64	2	360.481	0	2662.29	88.56	11.5	120.94	1234.36	12.7	10.09	86.1	95.8	10.3244	1	0	NA	0	NA	28.44	0	7.1	4.8	NA	24	0.914	3.65	0.79
6997	2	8	13	1	2	3	3.88	3	2516.16	0	1732.94	67.6	8.33	84.07	436.05	10.21	8.98	63.7	81.5	10.2115	0	0	NA	0	NA	22.3	0	7.7	3.5	NA	13	0.361	3.41	1.41
7003	1	10	12	1	2	1	2.51	2	299.423	0	1418.37	128.41	7.3	55.24	279.94	13.15	25.22	73.7	99.6	11.6018	0	0	NA	0	NA	29.12	0	9.6	1.6	NA	19	0.802	4.42	1.09
7006	2	4	12	1	2	2	2.84	2	635.657	0	1799.2	106.61	4.63	92.68	214.22	9.04	6.3	47.7	65	9.4114	0	0	NA	0	NA	19.93	0	6.9	8	NA	14	0.881	4.37	1.28
7015	1	9	13	1	1	5	1.95	2	764.51	0	1395.8	57.92	6.84	71.16	768.31	5.08	7.52	73.7	102.7	11.9629	0	0	NA	0	NA	30.17	1	8.1	10.4	4.896	20	0.926	4.78	1.31
7026	1	10	17	2	2	2	0.35	1	880.529	0	2600.06	90.2	10.44	107.83	1070.55	14.56	10.93	74.8	79.8	9.22682	1	0	NA	0	NA	27.98	1	7.5	3.9	NA	9	1.434	3.15	0.98
7034	2	5	19	2	1	2	0.54	1	658.547	0	2972.27	70.26	19.04	135.45	843.33	16.33	12.89	67.2	75.6	9.22226	1	0	NA	0	NA	23.78	1	4.5	5.6	4.811	34	0.847	4.84	1.31
7036	2	13	17	2	1	1	2.18	2	279.371	1	1122.58	28.03	6.32	31.39	501.85	15.63	4.8	90.1	90.4	9.52371	0	0	NA	0	NA	30	0	6.1	0.7	NA	25	1.773	4.71	1.17
7039	2	10	14	1	2	1	0.67	1	284.612	0	1270.76	77.05	13.85	37.59	427.01	22.33	14.48	84.6	104	11.307	1	0	NA	0	NA	33.76	0	6.5	1.7	5.456	13	1.208	4.11	0.91
7044	2	10	12	1	2	3	3.29	3	3296.61	0	2543.11	71.33	16.17	84.74	812.13	19.58	11.75	37.4	62.5	10.2198	0	0	NA	0	NA	15.79	1	NA	NA	NA	NA	NA	NA	NA
7056	1	7	17	2	1	2	1.3	2	536.573	0	2237.29	55.15	8.89	84.22	670.79	12.71	10.65	64.4	70.1	8.73524	1	0	NA	0	NA	19.55	1	4.4	1.4	5.028	22	0.305	3.34	1
7069	2	6	18	2	2	1	0.48	1	284.175	0	1434.47	38.84	13.13	48.9	998.02	6.79	4.81	48.4	69.2	9.9468	0	0	NA	0	NA	21.66	1	9.4	0.9	4.467	9	0.677	3.67	1.42
7081	1	4	13	1	2	1	0.81	1	317.926	0	3038.4	83.79	12.43	112.79	741.9	15.85	8	51.3	71.6	9.99665	0	0	NA	0	NA	19.55	1	3.8	2.2	5.289	8	0.565	3.9	1.5
7092	1	4	18	2	1	1	0.45	1	361.453	0	3166.99	96.17	32.56	88.5	1078.01	20.56	14.86	56.5	75.1	9.99116	0	0	NA	0	NA	20.14	0	5.3	1.8	5.106	19	0.316	4.34	1.87
7095	2	11	17	2	1	2	0.72	1	720.268	0	2754.93	91.28	12.79	121.32	1320.46	12.02	12.1	153.7	137.2	11.0667	1	0	NA	0	NA	52.38	1	7.2	0.9	5.501	22	0.994	3.8	1.39
7102	2	7	15	1	1	4	4.55	3	2858.44	0	1161.4	41.89	4.44	40.74	324.35	6.46	3.07	58.9	71.2	9.27732	0	1	0	0	4	20.77	1	7.8	3	NA	11	0.734	3.1	1.11
7103	2	11	18	2	2	3	4.32	3	3698.21	0	2586.98	103.96	14.06	65.54	649.55	15.75	10.37	51.5	74	10.3116	1	0	NA	0	NA	19.31	1	9.6	2.3	4.818	13	0.994	3.18	1.18
7113	2	6	13	1	1	1	0.61	1	269.465	0	2417.23	43.33	14.28	99.55	672.75	7.24	5.17	40.1	62.8	9.91716	0	0	NA	0	NA	18.38	1	8.1	0.9	5.128	10	0.723	3.39	1.41
7116	2	10	16	2	1	3	3.29	3	3983.32	0	4368.11	139.6	22.41	125.12	1020.37	37.71	30.58	69.5	75.7	9.08037	0	0	NA	0	NA	21.86	0	8.8	1.7	NA	12	1.185	4.4	1
7119	1	13	17	2	1	1	1.68	2	241.668	0	871.88	18.52	8.82	11.42	412.46	14.25	2.88	53.9	68.6	9.34393	0	0	NA	0	NA	20.14	0	9.4	0.7	NA	12	1.005	3.9	1.11
7130	1	13	19	2	2	1	1.76	2	236.007	0	1083.23	59.36	8.08	40.36	619.25	5.87	6.18	53.8	68.4	9.32535	0	0	NA	0	NA	20.81	0	7.7	2.2	4.728	12	0.79	4.89	1.59
7131	1	7	13	1	2	2	1.73	2	590.767	0	4019.62	130.41	26.64	175.42	1310.08	22.6	18.44	53	75.6	10.3845	0	0	NA	0	NA	23.15	0	6.4	1.8	4.611	10	0.881	3.57	1.14
7137	1	7	12	1	2	2	0.92	1	504.646	0	2445.52	72.15	6.7	76.77	474.26	13.73	8.52	44.8	67.6	10.0997	1	0	NA	0	NA	19.14	0	5.6	2.8	4.422	12	0.644	3.23	1.22
7141	1	6	13	1	1	1	0.54	1	337.615	0	1813.51	59.44	18.88	55.89	692.21	12.37	6.93	65.6	81.9	10.1119	0	0	NA	0	NA	24.18	1	6.1	3.4	5.156	13	0.474	2.64	1.12
7142	1	5	16	2	2	3	2.99	2	3857.33	0	4596.78	177.48	27.58	158.9	3850.99	25.91	19.57	71.4	87	10.296	0	0	NA	0	NA	24.28	1	4.4	1.3	4.519	10	1.005	3.03	0.95
7145	1	10	13	1	2	1	1.47	2	354.54	0	1696.68	76.42	14.55	59.74	751.71	12.48	7.06	65.8	95.6	11.7854	0	0	NA	0	NA	27.21	0	NA	NA	NA	NA	NA	NA	NA
7148	1	1	15	1	2	3	3.91	3	2973.23	0	1506.78	70.7	8.58	55.81	1428.2	8.83	6.3	57.3	77.2	10.1986	1	0	NA	0	NA	21.51	0	7.6	2.1	NA	11	0.565	5.51	2.12
7152	1	11	18	2	2	5	0.96	1	3953.09	0	1618.92	39.08	8.06	45.04	463.97	7.08	5.03	49.5	73.6	10.461	0	0	NA	0	NA	17.69	0	6.1	0.8	4.617	11	0.621	3.21	1.2
7158	2	13	12	1	2	1	0.92	1	224.963	0	3663.1	157.59	19.87	200.21	2136.9	15.91	23.51	82.8	104.5	11.4842	0	0	NA	0	NA	33	1	9.5	4.6	NA	17	0.937	4.63	0.94
7166	1	11	14	1	2	2	1.94	2	565.786	0	2123.27	29.01	10.12	50.88	361.12	12.95	9.44	56.3	70.5	9.39583	0	1	1	1	12	19.85	0	4.4	1.6	5.294	13	0.892	3.59	0.93
7168	1	3	18	2	2	1	0	1	405.678	1	2400.5	104.77	7.75	79.37	1293.67	46.12	16.24	95.8	112.3	11.4735	0	1	1	1	15	34.81	1	8.1	10	NA	18	2.032	3.05	0.79
7173	1	7	18	2	1	5	4.52	3	4470.99	0	2933.75	32.26	8.19	60.51	783.47	10.52	5.07	71.5	82.1	9.70935	0	0	NA	0	NA	21.82	0	8.8	2.7	NA	21	3.59	4.14	0.86
7176	3	1	16	2	1	4	0.84	1	1931.63	0	2085.33	78.2	20.07	72.9	683.39	13.5	8.89	53.5	66.5	9.09169	0	0	NA	0	NA	16.6	0	3.7	1.8	4.911	15	0.598	2.46	0.91
7178	2	6	16	2	1	1	0.78	1	265.686	0	1906.68	72.66	22.2	69.88	902.62	9.74	10.29	135.4	137.5	11.8166	0	0	NA	0	NA	43.71	0	8.2	1.9	4.406	41	1.614	3.9	1.06
7179	2	9	14	1	2	2	0.49	1	427.073	0	1119.02	30.28	3.8	45.92	193.53	5.93	5.5	71.3	82.2	9.7348	1	0	NA	0	NA	26.06	0	4	1.6	NA	13	0.531	2.77	1.38
7188	1	13	19	2	2	1	4.52	3	249.146	0	1586.54	64.36	11.43	57.37	323.37	12.86	14.74	44.6	70	10.4817	0	0	NA	0	NA	16.95	0	9.3	1.5	4.806	16	0.598	3.54	1.16
7189	1	10	12	1	2	1	0.2	1	241.797	0	1476.77	41.08	5.97	69.59	543.22	7.66	5.88	80.3	90.5	10.0993	0	0	NA	0	NA	27.4	1	6.6	1.8	5.339	13	1.49	4.42	1.11
7197	1	3	19	2	1	1	1.45	2	380.232	0	1108.59	27.78	5.82	33.34	257.12	5.51	4.89	62.1	78.4	9.94879	0	0	NA	0	NA	21.46	0	7.5	1.8	4.183	16	0.508	3.47	1.3
7199	1	1	16	2	1	5	1.9	2	581.397	0	4820.02	152.45	15.35	154.1	1011.58	20.54	13.66	106.6	98.4	9.53052	0	1	0	0	14	30	1	5.3	1.6	5.328	27	0.474	4.42	1.39
7200	1	4	16	2	2	1	0.74	1	362.024	0	3894.34	152.26	27.1	160.16	1731.14	17.08	19.14	60	79.7	10.2892	1	0	NA	0	NA	24.37	1	7.1	1.6	4.539	13	1.479	5.04	1.21
7207	2	8	19	2	2	2	0.09	1	777.388	0	1985.2	68.12	8.25	33.12	749.41	6.86	6.54	99.3	102	10.2359	0	1	0	0	6	32.57	0	7.4	2	5.039	16	0.485	4.03	1.52
7213	1	1	18	2	2	3	1.06	2	3330.12	0	1831.99	78.39	11.48	58.37	159.7	10.83	8.1	46.6	68.2	9.9906	0	0	NA	0	NA	19.27	0	10.1	0.9	NA	21	0.723	3.78	1.39
7225	2	11	17	2	1	2	2.13	2	737.909	0	1136.45	34.13	3.26	46.91	312.91	5.2	6.48	62.9	76	9.58271	1	1	1	1	1	24.06	1	6.4	4.2	NA	12	0.576	4.16	1.22
7236	1	12	17	2	1	1	0.84	1	406.342	0	2686.32	96.44	27.21	87.55	674.5	17.23	16.5	69.2	77.5	9.31641	0	0	NA	0	NA	23.34	1	5.8	4.1	4.778	7	0.869	3.98	1.23
7239	2	3	12	1	1	1	0.31	1	367.686	0	2098.79	61.61	12.85	78.96	610.42	11.95	10.57	55.04	82.6	11.1337	0	0	NA	0	NA	23.24	0	7.6	2.5	NA	12	0.7	3	1.31
7245	1	10	13	1	2	1	4.45	3	503.896	0	1498.23	42.75	9.2	58.67	833.88	7.18	5.05	74.9	85.4	9.86772	0	0	NA	0	NA	29.63	1	8.5	0.5	NA	12	0.79	3.52	1.14
7255	2	1	12	1	1	2	0	1	571.141	0	2247.86	78.24	13.6	84.95	878.24	10.53	9.81	46.9	68.4	9.9878	0	0	NA	0	NA	18.95	0	4.4	3.6	NA	24	0.531	3.83	1.25
7263	1	13	19	2	2	1	1.6	2	259.007	0	1927.19	68.03	26.63	44.43	684.46	14.14	6.39	56.4	81.5	10.8522	0	0	NA	0	NA	22.91	1	5.6	0.8	4.806	16	0.531	3.7	1.37
7264	2	8	16	2	2	2	1.66	2	664.948	0	2616.57	79.86	14.18	124.65	1000.05	14.56	10.09	55.6	69.9	9.37432	0	0	NA	0	NA	21.16	0	5.6	2.5	NA	37	0.655	2.95	1.52
7266	2	8	16	2	2	2	0.89	1	737.923	0	2453.24	79.96	12.97	83.05	949.11	10.18	11.23	149	132	10.8139	0	0	NA	0	NA	44.83	1	7.9	0.4	5.411	22	0.452	4.19	1.25
7280	1	7	13	1	1	2	3.52	3	607.602	0	1822.23	128.4	5.94	79.19	1339.84	12.25	18.57	47	66.5	9.70002	1	0	NA	0	NA	18.25	1	4.1	4.7	NA	14	0.711	5.15	1.61
7286	1	11	16	2	2	2	2.04	2	739.751	0	3352.94	153.35	15.96	103.84	1374	21.02	14.94	47	67	9.77295	1	0	NA	0	NA	17.18	0	4.9	0.6	NA	17	0.677	3.96	1.88
7289	2	3	12	1	1	1	0.54	1	377.594	0	1001.24	47.84	11.07	28.13	328.25	12.72	6.56	73.2	102.5	11.9803	0	0	NA	0	NA	29.89	0	7.6	0.9	NA	21	0.768	4.06	1.01
7299	1	1	14	1	1	3	0.57	1	3448.47	0	3015.02	68.64	27.69	128.3	1390.52	25.85	13.87	58.4	69.4	9.08141	1	0	NA	0	NA	18.68	0	5.8	1.1	NA	12	0.858	3.75	1.09
7302	1	9	17	2	1	2	0.9	1	731.412	0	2869.72	71.13	15.59	101.09	884.26	24.26	17.05	79.2	78.5	8.82078	1	0	NA	0	NA	21.96	0	3.6	8.5	4.53	44	1.344	4.14	1.5
7303	2	13	12	1	1	1	2.33	2	321.503	0	1575.77	60.67	8.84	62.72	1362.95	10.2	7.36	58.5	90.5	11.8323	0	0	NA	0	NA	25.22	1	6.6	5.4	NA	28	0.553	4.06	1.31
7304	2	4	14	1	2	2	2.86	2	483.976	0	1618.9	75.05	11.87	34.57	760.64	14.18	12.74	63.4	79.1	9.93418	0	0	NA	0	NA	22.3	1	5.6	1.5	NA	46	0.485	4.06	1.17
7308	1	5	19	2	1	1	1.81	2	365.396	0	2591.76	62.78	15.07	52.58	346.26	12.29	12.22	108.3	107.4	10.3202	1	0	NA	0	NA	35.24	0	6.9	1.6	NA	52	1.332	4.76	1.87
7311	1	12	17	2	2	1	1.38	2	439.207	0	1538.41	60.55	16.31	70.31	360.9	9.89	5.66	69	85.5	10.293	0	0	NA	0	NA	24.07	0	9.1	0.9	NA	12	0.61	3.8	1.39
7323	2	12	12	1	2	3	3.88	3	2973.23	0	773.65	28.16	2.52	15.99	599.96	4.34	2.88	40.8	66.2	10.364	0	0	NA	0	NA	18.83	0	5.6	2.8	5.017	15	1.344	3.21	1.52
7327	2	7	13	1	1	4	2.12	2	2858.44	0	3110.62	170	24.14	96.27	1424.42	29.36	25.92	75.4	103.7	11.9424	0	0	NA	0	NA	29.12	1	8	4.4	5.339	26	1.14	2.95	1.11
7329	2	3	17	2	2	1	0.02	1	151.323	0	5279.34	203.22	45.24	259.27	2293.94	40.17	30.13	55.94	88.7	11.8594	0	0	NA	0	NA	24.6	0	9.4	1.3	NA	8	1.705	6.72	1.89
7338	2	9	16	2	2	2	0.49	1	469.28	0	3838.64	113.04	32.01	142.33	685.53	29.18	17.47	89.5	102.8	10.8663	1	0	NA	0	NA	31.71	0	10.6	0.5	NA	6	1.174	5.43	2.22
7354	1	8	15	1	1	5	5	3	3646.8	0	2742.69	84.41	15.41	102.93	1365.15	11.88	9.66	50.8	67	9.40033	0	0	NA	0	NA	18.22	0	4.3	3.8	5.246	11	0.508	3.62	1.52
7356	2	9	15	1	2	4	0.48	1	377.479	0	1957.82	50.7	16.8	76.76	202.26	12.67	6.27	68.7	92.1	11.1117	0	0	NA	0	NA	25.05	0	8	1.6	NA	13	1.152	2.9	1.14
7361	2	9	12	1	1	4	0.48	1	451.722	0	1226.64	42.13	14.43	22.22	215.91	13.26	5.09	42.4	66.6	10.228	0	0	NA	0	NA	18.69	1	10.5	6.9	NA	13	1.614	3.44	1.08
7364	1	11	15	1	2	5	1.14	2	3850.98	0	2166.44	52.37	8.01	69.79	741.21	9.39	7.03	50.4	70.5	9.93056	0	0	NA	0	NA	18.07	1	15.1	1.9	NA	12	1.456	4.01	1.17
7367	2	2	18	2	2	1	0.36	1	346.749	0	4338.69	99.26	13.68	122.93	1758.39	17.84	11.65	62.6	85.5	10.8063	0	0	NA	0	NA	26.78	0	7.9	2.2	4.706	11	0.655	2.79	1.36
7370	2	9	18	2	1	2	0.04	1	413.684	0	3219.85	237.33	16.79	141.13	2587.76	21.13	27.16	59.5	64.7	8.38776	0	0	NA	0	NA	20.25	0	4.7	0.9	NA	21	0.869	3.05	0.64
7375	1	2	16	2	2	2	2.07	2	1125.08	0	2259.01	76.8	16.69	88.53	792.63	20.1	11.72	51	64.2	8.9898	1	0	NA	0	NA	17.77	0	6.3	1.4	NA	17	0.576	4.06	1.64
7379	1	12	19	2	2	1	2.37	2	334.634	0	1820.09	58.24	19.82	67.64	605.2	24.45	9.35	63.1	85	10.7005	0	0	NA	0	NA	23.07	0	8.4	1.7	NA	8	0.689	3.96	1.45
7380	2	3	14	1	2	1	0.04	1	250.038	0	1575.25	41.74	15.96	41.54	932.81	8.95	6.1	51.24	75.3	10.5194	0	1	0	0	13	22.9	0	10.8	0.9	NA	15	0.835	4.68	1.78
7383	2	6	12	1	2	1	1.68	2	302.71	0	2019.07	69.07	13.15	91.35	863.95	26.32	24.85	26.9	56.2	10.8358	0	0	NA	0	NA	13.55	0	NA	NA	NA	NA	NA	NA	NA
7386	1	2	19	2	2	2	1.21	2	1076.68	1	2524	83.06	17.3	74.45	745.27	12.41	7.82	85.6	93	10.0519	1	1	1	1	6	29.62	1	4.4	5.6	5.111	10	0.406	3.39	1.02
7387	2	12	17	2	1	2	5	3	630.882	0	1901.02	88.21	9.55	90.01	557	9.51	10.09	78	95.5	10.8132	0	0	NA	0	NA	27.44	1	6.4	5.5	4.8	26	0.734	3.44	1.08
7397	2	7	18	2	2	4	1.42	2	2552.4	0	1480.63	54.68	4.59	73.28	525.98	4.01	5.34	85.2	105.8	11.4621	0	0	NA	0	NA	33.2	0	9.7	1.7	NA	30	1.694	3.62	0.71
7402	2	5	13	1	2	3	5	3	2586.18	0	3128.18	113.65	21.59	118.41	2185.47	39.13	31.24	54.4	78.3	10.616	0	0	NA	0	NA	23.3	0	8.9	2.8	NA	15	0.655	3.54	1.53
7403	2	3	14	1	2	1	0.02	1	244.306	0	2407.28	129.06	13.3	122.32	755.23	20.69	22.06	50.54	71.2	10.0153	0	0	NA	0	NA	19.59	0	6.6	4.5	NA	8	0.948	3.72	1.39
7404	1	3	15	1	2	1	1.13	2	304.805	0	889.85	35.23	4.36	37.87	591.52	5.3	5.03	81.5	108	11.9631	0	0	NA	0	NA	31.32	0	7.6	1.2	NA	9	0.723	3.13	0.89
7406	2	6	15	1	1	1	0.78	1	260.521	0	2151.69	71.2	17.95	94.4	1076.47	11.65	8.9	94.4	106.8	10.9922	0	0	NA	0	NA	30.13	0	7.1	1.1	5.333	24	4.584	4.6	1.01
7408	1	11	19	2	2	2	0.04	1	1004.97	0	3450.96	164.01	16.3	131.76	473.18	21.12	23.79	57.4	75.6	9.97851	0	0	NA	0	NA	21.93	0	4.9	2.4	NA	29	0.655	4.71	1.36
7410	2	10	14	1	2	3	4.1	3	3378.92	0	1805.8	35.4	11.49	33.63	873.42	22.43	4.17	37.7	62	10.0977	0	0	NA	0	NA	14.14	0	4.6	5.9	5.044	11	1.095	4.45	1.44
7420	1	8	18	2	1	3	5	3	2932.35	0	3763.25	129.69	19.91	146.99	1257.88	24.27	13.45	55.6	67.6	9.06587	1	0	NA	0	NA	16.95	0	5.7	9.6	5.257	11	0.373	3.41	1.25
7423	2	9	13	1	1	2	1.02	2	440	0	1896.74	76.62	7.36	47.64	551.06	13.49	13.13	42.8	66.7	10.1954	0	0	NA	0	NA	19.36	0	5.6	1	NA	13	0.756	3.75	1.19
7424	2	4	19	2	2	4	0.7	1	622.652	0	1773.71	55.89	15.47	40.58	1105.41	9.97	6.36	66.6	84.6	10.3665	0	0	NA	0	NA	26.24	0	6.3	2.2	NA	22	0.576	3.21	1.39
7427	1	4	14	1	1	1	1.35	2	347.907	0	4934.45	211.29	46.11	192.5	970.43	80.26	35.85	71.9	97.4	11.4867	1	0	NA	0	NA	30.59	0	8.2	0.7	5.217	18	0.994	5.17	0.99
7434	2	4	19	2	1	2	1.13	2	541.229	0	6050.75	217.8	14.22	164.58	991.97	27.05	26.28	78.2	91.7	10.3697	0	0	NA	0	NA	29.15	0	8.2	2.4	5.983	50	5.239	8.69	0.89
7437	1	8	15	1	2	2	0.72	1	599.919	0	1966.39	113.75	4.48	72.97	423.32	20.98	11.06	87.8	94.4	10.0745	0	1	0	0	15	28.34	0	6.8	3	NA	11	0.429	4.11	1.2
7438	1	4	15	1	2	1	1.25	2	286.995	0	1783.72	70.52	18.84	67.87	1235.3	22.11	11.91	83	97	10.6471	0	0	NA	0	NA	30.75	0	5.9	2.8	4.906	13	0.632	3.96	1.51
7439	1	10	18	2	1	1	5	3	386.058	0	2064.91	107.75	4.82	27.19	286.77	13.9	13.33	65.8	83.2	10.2568	0	1	1	1	14	21.17	0	7.8	1	NA	20	0.768	3.23	1.78
7440	2	11	18	2	1	1	1.8	2	724.541	0	3165.57	112	5.4	106.37	951.94	12.19	14.27	51.2	70.5	9.85267	1	0	NA	0	NA	20.18	1	6.3	2.5	4.868	11	0.44	3.05	1.34
7444	1	4	17	2	1	1	0	1	341.879	0	2421.09	78.93	11.9	119.18	1086.54	16.54	13.6	58.1	68.9	9.03922	0	0	NA	0	NA	17.46	1	8.6	0.9	NA	11	0.632	3.44	1.47
7445	1	9	12	1	2	2	0.74	1	630.947	0	2287.64	71.32	18.13	103.79	938.43	13.06	10.49	52.2	69.4	9.60559	1	0	NA	0	NA	20.47	0	5.4	2	NA	12	0.61	3.39	1.54
7446	1	12	12	1	2	1	0.41	1	269.773	0	1277.92	32.97	13.52	30.66	279.17	7.64	5.42	59.5	79.4	10.2935	0	0	NA	0	NA	26.03	0	4.7	3.6	5.033	10	3.15	5.38	1.18
7455	2	13	12	1	2	1	0.5	1	245.728	0	314.81	17.91	3.43	9.37	172.45	2.19	2.39	47.8	67.5	9.76315	0	1	1	1	11	21.22	1	7.6	0.9	5.139	13	1.389	5.38	1.16
7460	1	7	14	1	1	2	3.05	3	646.104	0	4445.34	116.18	17.73	144.85	1513.86	26.64	11.28	120.7	123.2	11.2139	1	0	NA	0	NA	40.1	1	6.2	1.6	NA	24	1.874	5.69	0.93
7463	1	6	13	1	1	1	1.54	2	330.913	0	1514.92	34.84	9.28	48.48	432.28	8.11	5.3	81.5	84.9	9.40435	0	0	NA	0	NA	26.31	1	7.4	1.5	4.889	14	0.711	5.28	1.18
7465	1	5	15	1	1	2	5	3	790.898	0	1498.72	39.47	6.88	70.44	155.65	6.22	3.58	69	80.4	9.67902	0	1	1	1	5	25.53	0	5.1	6.7	NA	12	0.418	2.87	1.2
7467	1	9	12	1	1	3	1.79	2	3437.25	0	2422.37	77.4	5.93	55.88	670.23	12.15	11.84	40.3	66.3	10.4439	1	0	NA	0	NA	16.86	0	7.8	2.2	3.98	9	0.294	3.18	1.54
7475	1	7	12	1	1	2	3.26	3	561.993	0	1227.5	26.98	4.77	50	456.66	7.33	4.27	35.9	58	9.68012	0	0	NA	0	NA	16.13	0	6.7	2.8	NA	7	0.587	3.83	1.22
7486	1	2	18	2	2	2	1.3	2	1147.01	0	1263.44	26.09	4.22	20.63	171.87	6.16	3.17	55.8	72	9.63863	1	1	0	0	5	21.63	1	6.3	4.3	NA	8	0.655	4.58	1.52
7490	2	7	15	1	1	4	1.76	2	2761.35	0	2429.66	117.83	10	84.4	1677.55	15.53	11.67	61	79.1	10.1277	0	1	NA	0	6	21.03	0	9.4	4	NA	22	0.869	3.75	1.17
7498	2	8	17	2	1	2	2.63	2	574.445	0	2877.65	87.68	9.65	116.28	563.82	17.27	14.16	93.8	88.8	9.16878	0	1	0	0	4	30.95	0	4	14.9	4.639	20	0.666	4.5	0.82
7505	1	4	17	2	2	1	1.07	2	363.701	0	759.9	49.74	1.38	17.92	631.94	12.91	11.36	60.1	80.7	10.4097	0	0	NA	0	NA	24.41	0	5.2	1.3	4.944	11	0.79	3.8	1.41
7507	1	1	12	1	2	2	2.33	2	563.398	0	1189.51	52.78	8.33	48.16	597.16	7.6	9.12	45.7	68.7	10.1625	0	0	NA	0	NA	19.86	1	3.5	2.3	4.128	10	0.463	4.47	1.56
7514	2	12	18	2	2	1	0.74	1	275.837	0	4540.7	181.29	49.13	172.34	1964.98	25.32	20.93	66.9	87.1	10.6489	0	0	NA	0	NA	25.33	0	6.6	1.7	5.267	13	1.727	5.04	1.89
7524	2	1	19	2	2	3	1.26	2	3131.18	0	419.2	31.14	2.18	13.81	36.27	1.73	1.24	82.4	102.7	11.3138	0	1	1	1	12	31.59	1	8.1	1.1	NA	10	0.598	5.33	1.6
7527	1	9	13	1	2	2	2.16	2	696.85	0	1149.79	33.2	8.03	52.26	218.28	7.04	5.89	65.3	77.5	9.59059	0	0	NA	0	NA	22.57	1	5.5	0.7	4.957	13	0.711	5.43	1.75
7535	1	8	13	1	1	2	4.64	3	613.191	0	7770.19	273.18	40.52	361.31	3470.28	51.27	41.7	36.5	58.8	9.73265	0	1	0	0	8	16.75	0	NA	NA	NA	NA	NA	NA	NA
7547	1	5	14	1	1	3	4.34	3	4048.87	0	2470.47	59.83	15.23	57.29	1075.58	22.44	20.72	62.6	78.1	9.87106	0	0	NA	0	NA	20.58	0	4.6	2.6	5.218	18	0.982	3.93	1.08
7549	2	3	18	2	1	3	0.15	1	3342.84	1	1096.94	64.68	12.03	29.79	481.11	7.95	4.56	75.64	81.5	9.37091	0	1	1	1	2	22.86	0	5.1	9.9	5.494	15	0.632	5.15	1.42
7556	1	2	18	2	1	2	0.6	1	599.877	0	3172.21	123.93	23.64	113.72	806.18	30.87	23.43	68.9	71.8	8.64997	0	0	NA	0	NA	21.36	0	3.6	2.1	4.833	22	0.384	3	1.25
7558	2	1	19	2	2	3	0.07	1	628.805	0	1821.04	81.39	5.21	84.5	431.44	9.45	4.48	63.5	87.4	10.9679	0	0	NA	0	NA	24.87	0	12.2	0.9	3.906	11	1.31	6.49	1.72
7560	1	9	14	1	1	2	3.44	3	759.359	0	2399.55	119.22	8.71	101.81	1069.7	12.45	18	82.9	89.7	9.85179	0	1	0	0	9	25.36	1	4.4	3.3	NA	12	0.756	3.15	1.06
7573	2	9	13	1	2	4	0.77	1	399.172	0	2394.93	32.49	10.77	64.41	206.43	6.79	3.31	67.3	85.2	10.3856	0	0	NA	0	NA	23.31	0	6.5	1.2	4.928	32	0.813	3.26	1.19
7583	1	6	14	1	1	3	0.53	1	2946.9	0	2042.79	78.2	10.16	93.8	1005.87	10.38	9.86	54.2	71.8	9.7527	1	0	NA	0	NA	18.19	0	4.7	3.4	5.578	10	0.587	4.29	1.36
7584	2	9	12	1	1	2	1.9	2	431.603	0	1451.02	75.64	4.78	67.41	850.88	12.1	11.62	39.9	59.3	9.3879	1	0	NA	0	NA	16.35	0	4.5	2.1	NA	13	0.666	4.29	1.7
7588	1	5	12	1	2	3	2.86	2	3387.54	0	1841.02	57.26	7.6	54.43	605.13	15.37	9.84	42.5	63.3	9.70978	0	1	0	0	7	17.22	0	6.4	8.5	5.122	12	0.914	3.47	1.23
7591	1	4	12	1	2	1	0.5	1	289.001	0	1400.1	39.62	4.17	41.86	1035.77	13.33	12.36	74.2	100.3	11.6439	0	0	NA	0	NA	31.25	1	8.6	1.7	NA	16	0.553	3.52	1.21
7594	2	11	19	2	1	1	1.02	2	324.328	0	1231.2	53.12	18.57	33.93	253.59	7.55	9.28	61.2	73.9	9.44645	0	0	NA	0	NA	20.86	1	8	1.7	NA	15	0.587	3.65	1.42
7597	1	11	18	2	1	3	1.26	2	4162.01	0	3349.52	124.19	22.95	112.24	347.03	22.22	24.52	65.4	81.5	10.0779	1	1	0	0	9	21.9	1	6.4	6.2	NA	30	0.7	3.8	1.14
7602	2	3	15	1	2	1	1.6	2	233.405	0	1454.49	61.15	5.64	44.14	526.07	11.17	6.94	81.24	90.1	9.99631	0	0	NA	0	NA	31.34	1	7.7	1.3	4.7	13	0.903	3.21	1.1
7612	1	3	12	1	1	1	0.95	1	354.697	0	2149.14	79.31	29.57	55.87	691.14	20.77	8.72	64.5	93.2	11.6048	0	0	NA	0	NA	25.01	1	4.3	1.8	4.75	38	1.174	4.47	1.14
7618	1	1	16	2	2	5	2.84	2	3458.85	0	2003.52	49.08	11.48	50.89	743.89	9.31	6.73	84.2	100	10.8979	0	0	NA	0	NA	31.77	0	6.1	1.5	4.456	12	0.869	3.47	1.36
7623	2	11	15	1	1	3	1.32	2	3945.12	0	1355.39	59.98	5.6	33.91	1410.43	41.84	6.19	71.6	76.4	9.02894	1	0	NA	0	NA	23.57	1	4.8	2	5.507	16	1.061	3.21	1.06
7624	2	5	15	1	1	3	3.88	3	3195.26	0	4035.63	121.95	23.26	171.75	1432.75	17.89	17.17	57.8	75.3	9.90447	0	0	NA	0	NA	18.49	0	4.3	3.8	5.078	10	0.79	2.92	0.78
7629	2	12	12	1	1	2	0.7	1	666.482	0	1725.21	68.69	6.2	68.05	1327.55	11.84	9.26	31	57.3	10.2914	0	0	NA	0	NA	14	0	5.4	7.3	4.928	21	0.508	4.14	1.47
7630	2	4	15	1	1	3	5	3	2786.85	0	4541.9	159.3	24.4	173.62	1403.64	27.61	24.65	67	80.6	9.84686	1	0	NA	0	NA	23.35	0	4.6	2.8	NA	18	0.655	8.12	1.28
7631	1	11	17	2	2	3	1.55	2	4270.4	0	1939.36	42.47	8.46	66.69	418.59	10.22	6.27	46.6	68.3	10.0052	1	0	NA	0	NA	19.2	0	7.2	2.2	4.989	9	2.077	4.81	1.85
7638	2	1	15	1	1	2	1.57	2	676.677	0	2342.03	104.87	11.41	92.51	1273.7	15.18	14.79	46.5	67.5	9.89868	0	0	NA	0	NA	21.23	1	4.5	0.9	6.25	15	1.084	4.55	1.84
7641	1	12	17	2	1	1	0.28	1	332.76	0	2489.96	121.79	7.76	100.57	1840.29	13.41	13.02	108.6	121.6	11.6686	0	0	NA	0	NA	35.3	0	13	1.9	NA	16	1.197	3.31	0.89
7642	1	6	13	1	1	2	0.77	1	797.396	0	2619.19	101.13	18.2	84.65	1461.49	18.41	11.77	85.3	104	11.2605	0	1	0	0	11	30.7	0	7.4	4.6	4.872	16	0.7	3.72	1.71
7643	2	10	17	2	2	3	2.71	2	3963.39	0	1309.33	21.03	8.52	81.8	356.23	5.17	2.66	51.1	75	10.4918	1	0	NA	0	NA	20.42	1	7.9	1.4	NA	11	1.727	4.76	1.06
7651	2	12	14	1	2	2	2.06	2	563.398	0	2211.86	80.55	32.53	68.83	937.32	28.93	16.9	60.8	80.4	10.3111	0	0	NA	0	NA	23.96	1	7.3	2.6	NA	18	0.632	2.9	1.06
7655	1	13	17	2	2	1	0.04	1	126.509	0	3352.27	95.6	44.2	100.27	1739.92	19.77	11.4	84.5	113.7	12.3689	0	0	NA	0	NA	31.23	0	11.6	0.9	NA	6	1.976	6.31	1.5
7662	2	7	17	2	1	2	2.3	2	548.211	0	1896.75	50.52	16.21	70.13	617.46	11.05	8.01	74.5	78.8	9.12952	0	0	NA	0	NA	24.86	1	5.6	5.7	5.228	27	0.734	4.5	1.2
7666	1	4	16	2	1	1	1.06	2	405.001	0	3655.66	176.66	27.44	153.48	1263.37	60.88	25.23	54.7	70	9.46465	0	0	NA	0	NA	17.01	0	4.4	1.1	5.456	16	0.463	2.74	1.02
7670	2	3	16	2	1	1	0.95	1	304.347	0	949.79	46.65	1.68	28.92	788.45	3.27	5.45	74.84	94.3	10.9005	0	0	NA	0	NA	26.74	1	9.8	0.9	NA	29	1.535	3.34	1.05
7674	2	6	18	2	2	1	0.11	1	335.527	0	1866.79	36.42	7.75	50.21	485.7	8.27	5.22	63.7	78.6	9.84811	0	0	NA	0	NA	21.78	0	5.1	5.1	4.583	10	0.61	4.14	1.18
7675	1	11	17	2	2	2	0.71	1	714.49	0	1204.5	19.97	5.72	46.79	158.66	4.51	2.63	65.1	83.5	10.3489	0	0	NA	0	NA	26.04	0	NA	NA	NA	NA	NA	NA	NA
7676	1	8	14	1	1	5	4.43	3	658.167	0	4879.87	164.03	38.86	204.07	2232.2	25.48	22.61	50.9	67	9.39109	0	0	NA	0	NA	16.85	0	6.1	0.9	NA	16	0.384	4.22	1.38
7677	2	13	16	2	1	1	2.18	2	279.371	0	2439.68	105.15	14.33	86.95	1297.37	25.62	22.5	73.5	81.8	9.54135	0	1	1	1	16	24.25	0	6.1	1.8	NA	22	1.039	4.81	1.09
7678	2	5	15	1	1	3	2.71	2	3692.52	0	1632.9	53.89	8.96	79.41	335.72	9.37	5.47	87.5	97.1	10.3804	0	1	0	0	1	28.54	0	6.7	5.5	NA	20	0.813	4.09	1.39
7679	2	12	13	1	2	2	4.36	3	584.09	0	1389.05	40.34	6.44	35.51	233	9.37	5.2	56.7	77	10.2258	0	0	NA	0	NA	21.74	1	4.1	1.4	4.983	14	0.508	3.88	1.56
7681	2	5	15	1	1	2	1.76	2	657.901	0	1726.31	50.23	8.31	46.96	631.61	15.4	10.13	94.6	107.2	11.0217	1	1	1	1	2	34.54	1	5.2	3.3	4.95	20	1.219	4.4	1.03
7683	1	10	13	1	1	3	5	3	4005.17	0	2842.53	120.66	23.91	80.57	702.22	20.64	21.15	60.2	79.1	10.1948	0	0	NA	0	NA	21.72	0	NA	NA	NA	NA	NA	NA	NA
7688	2	10	16	2	2	1	1.18	2	426.746	0	984.21	47.56	6.96	38.73	637.22	17.95	6.09	90.3	107.8	11.3442	0	0	NA	0	NA	32.89	0	8.6	0.4	4.967	38	2.292	5.64	0.79
7691	2	2	17	2	2	1	3.06	3	674.803	0	2227.62	46.67	7.09	93.03	717.71	11.16	5.76	48.1	64.1	9.24242	0	0	NA	0	NA	20.05	0	NA	NA	NA	NA	NA	NA	NA
7692	1	1	19	2	2	3	4.38	3	3482.27	0	1524.66	23.94	16.43	26.03	335.45	13.58	5.42	57.1	73.1	9.67385	0	0	NA	0	NA	21.68	1	7.9	1.7	NA	13	0.745	5.09	1.58
7693	1	8	13	1	2	1	1.59	2	428.991	0	786.79	34.11	4.12	45.88	537.55	3.99	3.88	57.2	79	10.4455	0	0	NA	0	NA	20.88	0	9	1.4	NA	7	0.802	3.34	1.44
7698	2	9	16	2	2	2	2.4	2	490.383	0	1130.13	27.22	4.25	33.56	396.18	6.17	4.2	60.5	73.7	9.47523	0	1	1	1	10	22.09	0	6.9	9.4	4.739	15	0.982	4.76	1.5
7703	2	12	12	1	1	3	2.93	2	3248.48	0	1263.27	46.31	10.94	35.76	1052.94	12.95	10.93	58.2	81.3	10.6569	0	0	NA	0	NA	23.23	1	8.1	0.9	4.539	14	1.05	3.75	1.36
7705	2	8	13	1	2	2	5	3	548.266	0	2266.36	70.42	4.82	68.91	863.9	13.66	13.76	60.5	81.9	10.5295	0	0	NA	0	NA	22.33	0	7.4	5.7	NA	8	0.598	4.5	1.36
7709	1	11	13	1	1	1	0.31	1	731.436	0	3479.35	125.16	31.35	134.8	1869.22	22.25	19.45	52	72.7	10.0817	1	0	NA	0	NA	20.39	0	5.9	4.1	4.622	9	1.197	2.87	0.71
7710	3	1	14	1	1	3	5	3	2743.78	0	3432.75	98.25	17.9	91.56	2000.15	37.3	12.87	50.2	71.5	10.0915	0	0	NA	0	NA	20.03	0	11.5	5.2	NA	13	0.689	4.45	1.34
7720	1	4	14	1	1	1	0.44	1	354.924	0	2185.15	95.69	7.19	100.36	1001.43	11.01	16.27	89	114.7	12.1582	0	0	NA	0	NA	28.9	0	9.5	2.9	NA	21	0.779	3.1	1.1
7724	1	4	15	1	2	1	0.28	1	274.817	0	2121.44	89.14	19.9	104.19	674.48	14.46	15.62	70.2	90.8	10.8372	1	0	NA	0	NA	27.32	0	15.6	0.7	3.967	9	1.716	3.52	1.57
7730	1	8	15	1	2	3	4.64	3	2562.88	1	2497.4	50.43	21.41	31.6	565.56	26.39	11.71	67.3	83.6	10.1906	0	0	NA	0	NA	24.04	0	6.2	1.5	5.146	10	1.716	4.19	1.17
7740	1	4	15	1	1	1	1.5	2	354.427	0	2167.08	76.04	9.36	87.01	1125.46	18.16	14.4	54.4	74.3	10.0737	0	0	NA	0	NA	18.16	1	6.6	6.1	NA	15	0.553	3.93	1.96
7756	2	3	17	2	1	1	5	3	287.462	0	4458.43	91.77	24.07	184.63	2206.49	28.01	23.78	67.24	79.7	9.71951	0	0	NA	0	NA	23.74	0	8.4	1.7	NA	9	0.655	3.8	1.52
7759	2	1	16	2	2	3	3.11	3	3382.51	0	1415.42	62.82	3.58	49.65	1226.09	6.99	8.45	82.7	99.1	10.8973	1	0	NA	0	NA	30.38	0	6.6	1.8	NA	17	0.96	6.18	1.45
7763	1	12	19	2	2	2	5	3	850.717	0	4509.21	182.61	24.24	224.6	1991.45	29.99	27.72	49	74.8	10.6857	0	1	1	1	6	17.82	0	7.7	0.9	NA	10	1.106	5.53	1.65
7770	2	13	13	1	1	1	0.88	1	255.291	0	3138.32	89.88	20.74	157.21	1166.68	26.95	10.43	87.1	103.5	11.09	0	0	NA	0	NA	32.66	1	8.3	6.7	4.8	14	1.4	3.47	0.94
7774	1	2	18	2	2	3	5	3	5020.96	0	1533.06	48.9	16.5	32.14	970.34	9.72	8.99	62.6	83	10.4904	0	1	1	1	13	22.77	0	9.9	1.3	NA	14	0.542	3.65	1.14
7781	1	7	14	1	1	3	3.52	3	2806.67	0	1746.45	55.25	10.84	52.9	421.11	10.4	8.21	121	128.6	11.6909	0	0	NA	0	NA	37.51	0	9.2	1.3	5.528	25	1.366	3.26	0.72
7784	2	11	15	1	2	2	2.1	2	740.639	0	2529.23	84.91	12.43	92.39	1001.98	16.63	13.95	77.5	90.8	10.3142	1	1	0	0	6	31.56	0	7.3	2.6	NA	22	0.768	4.6	1.18
7787	1	7	19	2	1	2	5	3	513.83	0	3784.49	144.27	20.15	230.68	869.34	19.25	20.78	66.1	72.4	8.90508	0	1	1	1	19	21.41	0	7.1	4.4	4.689	19	0.835	4.47	0.87
7791	1	1	14	1	1	3	3.87	3	3614.97	0	1402.58	46.66	4.4	23.29	724.8	13.18	12.39	58.6	75.1	9.8105	0	0	NA	0	NA	18.47	1	NA	NA	NA	NA	NA	NA	NA
7794	1	3	14	1	2	1	1.02	2	322.254	0	1301.66	27.25	8.26	35.21	175.33	6.11	2.48	58	82.5	10.8328	1	0	NA	0	NA	24.39	0	9.5	1	5.678	12	1.152	4.03	1.25
7806	2	3	16	2	1	1	0.03	1	267.84	0	1925.73	54.69	57.5	49.25	706.13	13.44	7.46	83.24	99.7	10.9277	0	0	NA	0	NA	28.6	1	8	1.2	NA	42	1.366	3.39	0.94
7811	1	3	18	2	2	1	0.05	1	394.058	0	1817.85	86.18	7.05	71.08	1074.52	8.77	10.46	47.2	68.4	9.956	0	0	NA	0	NA	22.17	0	7	0.7	NA	10	0.937	4.81	1.85
7812	2	12	19	2	1	3	5	3	3076.27	0	4573.78	149.25	42.82	196.9	1846.02	25.73	15.79	73.4	77.4	9.03427	0	1	0	0	12	23.04	0	3.7	8.9	5.067	16	0.429	3.23	1.14
7819	1	10	14	1	2	1	0.72	1	332.648	0	1841.32	59.21	15.06	61.34	335.44	12.39	10.01	62.9	88.1	11.1084	0	0	NA	0	NA	27.7	0	8.9	0.9	NA	15	1.298	3.88	1.04
7820	2	6	15	1	1	3	5	3	3290.47	0	3542.64	219.9	21.27	109.54	3763.59	88.86	83.02	65.4	76.7	9.48433	0	0	NA	0	NA	20.55	0	6.2	2.1	5.128	14	0.429	4.11	1.83
7826	1	2	19	2	1	3	0.72	1	2836.96	0	2425.4	83.04	8.99	112.67	906.4	13.81	7.89	72.4	83	9.75459	0	0	NA	0	NA	26.66	0	6.4	1.6	NA	17	1.603	4.81	1.4
7827	2	4	19	2	2	2	3.23	3	647.301	0	1801.31	62.45	7.23	67.48	410.91	12.49	5.54	53.7	70.4	9.60695	0	0	NA	0	NA	19.12	1	4.7	2.6	NA	14	0.542	6.05	2.34
7830	1	7	19	2	1	1	0	1	497.438	0	617.09	33.6	1.37	20.05	107.12	6.84	6.72	57.7	77.7	10.229	0	0	NA	0	NA	20.37	0	7.9	3.8	NA	15	0.44	3.18	1.5
7832	1	12	12	1	1	1	0.31	1	297.859	0	1572.11	46.95	10.1	48.05	706.59	7.97	5.41	52.7	78.4	10.7997	1	0	NA	0	NA	21.74	0	5.4	1.6	4.583	16	0.406	3.67	1.25
7845	2	2	19	2	1	2	1.21	2	730.286	0	4626.74	149.68	27.57	239.53	1851.83	29.12	26.11	73.6	77.2	8.99867	1	0	NA	0	NA	22.05	1	6.1	1.3	4.739	45	1.355	4.5	1.25
7850	1	1	14	1	1	3	1.06	2	3448.47	0	2563.77	49.32	10.91	74.04	710.15	10.1	12.46	48.7	64	9.17097	1	0	NA	0	NA	16.29	0	4.5	5.4	5.117	16	0.587	3.62	1.11
7851	1	9	15	1	1	3	1.79	2	3368.11	0	3969.92	193.01	15.3	145.75	1206.13	26.04	25.48	49.9	73	10.3341	1	0	NA	0	NA	19.61	0	4.9	4.7	4.707	10	0.632	3.93	1.44
7855	3	1	18	2	2	3	3.59	3	2731.63	0	1939.07	77.02	22.84	35.32	1487.91	18.46	9.3	70.4	88	10.4881	1	0	NA	0	NA	24.42	0	11.9	1.6	NA	13	0.734	3.44	1.11
7867	2	8	16	2	2	2	5	3	737.923	0	2381.22	92.48	13.06	111.59	826.83	14.13	15.54	44.6	65.3	9.7779	0	0	NA	0	NA	17.53	1	4.3	5.6	4.606	12	0.44	5.74	2.72
7870	3	1	18	2	1	5	0.42	1	433	0	3577.38	96.86	19.08	157.48	997.42	19.5	13.2	59.9	73.2	9.45796	0	0	NA	0	NA	20.75	0	3.4	5.6	4.378	16	0.316	4.34	1.84
7871	1	4	17	2	2	1	0.7	1	363.701	0	1265.89	39.06	11.55	32.55	349.92	7.56	6.35	54.1	74.1	10.0744	0	0	NA	0	NA	22.12	0	11.7	0.9	NA	12	0.734	3.34	1.15
7873	1	11	17	2	2	3	1.75	2	4309.23	0	2258.83	88.82	10.65	55.98	303.99	14.53	11.47	65.3	79.1	9.78858	0	0	NA	0	NA	26.22	0	8.9	2	NA	11	0.858	3.62	1.25
7875	2	8	14	1	2	3	4.51	3	2516.16	0	860.61	32.3	10.73	21.37	546.09	17.35	13.25	70.3	92.3	11.0084	1	0	NA	0	NA	26.23	1	5.7	1.6	12.75	17	0.982	4.42	1.28
7879	1	2	12	1	1	2	0.9	1	1006.13	0	1472.82	47.17	5.43	51.79	338.69	6.35	5.66	47.8	65.4	9.4594	0	0	NA	0	NA	15.66	1	7.3	6.4	5.117	24	0.395	3.7	1.33
7880	2	1	12	1	1	3	3.11	3	3334.57	0	1079.55	41.82	3.75	66.02	228.65	6.29	3.68	76.1	112.6	12.9076	1	0	NA	0	NA	32.72	0	8.1	5.4	5.317	16	2.36	3.49	0.78
7881	2	6	12	1	1	1	4.11	3	285.867	0	1142.88	43.19	4.39	46.22	524.13	11.26	8.14	36.6	62.5	10.3309	0	0	NA	0	NA	15.04	0	6.9	5.5	NA	12	0.756	4.84	2.46
7891	1	11	14	1	1	3	3.53	3	4209.87	0	1811.19	47.01	10.28	65.84	478.58	10.39	6.4	52.5	69.2	9.55051	1	0	NA	0	NA	18.43	0	7.2	1.9	NA	14	0.96	4.14	1.31
7895	2	3	13	1	2	1	1.23	2	245.438	0	1240.48	51.48	7.12	57.25	1099.02	6.81	6.41	84.44	101.3	11.0239	0	0	NA	0	NA	32.41	1	9.8	2.4	NA	27	1.874	5.87	1.39
7899	1	10	17	2	2	1	2.76	2	606.841	0	2009.92	129.96	4.75	90.18	409.77	11.8	14.86	50.1	73.8	10.4265	0	1	1	1	4	21.29	0	5.5	1.2	5.033	8	0.553	3.31	0.98
7909	2	6	18	2	2	1	0.49	1	406.837	0	764.55	17.23	3.22	8.26	130.71	4.13	1.64	69.3	87.5	10.5109	0	0	NA	0	NA	24.47	1	9.2	3.3	NA	11	0.373	3.15	1.41
7914	1	4	13	1	2	1	0.88	1	291.899	0	1693.27	42.61	12.24	55.24	763.4	18.49	17.32	40.1	63.5	10.0277	0	0	NA	0	NA	17.68	0	6.3	1	NA	12	0.644	3.88	1.56
7915	2	3	16	2	2	1	1.14	2	290.411	0	1288.24	42.56	13.13	33.28	308.7	6.25	4.6	51.84	75	10.4167	0	0	NA	0	NA	19.25	1	8	0.6	NA	10	0.779	4.01	1.31
7916	1	12	12	1	1	1	0.72	1	341.485	0	1208.02	71.97	7.88	46.13	1074.16	7.62	7.62	56	73.6	9.83521	1	0	NA	0	NA	21.31	1	6.9	2.7	NA	12	0.508	4.24	1.44
7920	1	12	13	1	1	1	0.36	1	310.286	1	1465.76	65.92	10.59	50.87	597.66	10.23	9.42	48.4	68.4	9.83181	0	1	1	1	1	18.88	1	7.1	3.1	NA	20	0.361	3.54	1.55
7938	1	3	19	2	2	1	0.95	1	382.402	0	1232.08	39.88	11.81	25.81	338.31	6.86	8.52	67.5	83.4	10.1511	0	0	NA	0	NA	26.4	0	5.8	4.8	5.161	13	1.118	4.29	1.04
7943	2	4	12	1	2	2	1.28	2	607.098	0	1362.06	58.03	8.08	57.58	653.25	18.1	15.19	47.1	67.8	9.87914	0	1	0	0	NA	18.35	0	5.1	2.7	4.861	14	0.542	3.93	1.65
7950	1	4	12	1	2	1	0.7	1	558.851	0	1865.34	51.74	6.65	67.49	294.82	5.21	5.01	51.8	65.6	9.11463	0	0	NA	0	NA	20.54	0	NA	NA	NA	NA	NA	NA	NA
7965	1	9	18	2	2	2	0.72	1	832.709	0	3023	73.69	13.88	111.03	775.44	15.24	8.2	123.2	118.8	10.7031	1	0	NA	0	NA	41.64	1	5.7	1.7	5.362	28	1.106	3.83	1.21
7971	2	3	19	2	2	1	0.03	1	285.466	0	800.98	44.87	7.87	13.4	342.51	4.71	3.29	53.24	77.2	10.5803	0	0	NA	0	NA	21.57	1	8.5	0.8	NA	11	1.027	3.13	1
7972	2	6	15	1	2	1	0.42	1	236.692	0	1539.69	35.44	11.9	40.75	564.28	7.58	4.93	48.4	73.5	10.5649	0	0	NA	0	NA	19.39	0	11.4	0.9	NA	18	0.914	4.29	1.49
7976	1	12	12	1	1	1	0.84	1	480.703	0	2486.39	86.03	15.14	134.98	1605.13	11.66	9.92	53.2	79.7	10.927	0	0	NA	0	NA	21.04	1	4.9	4.5	5.572	11	0.847	3.67	1.02
7978	1	9	12	1	1	2	4.97	3	759.359	1	2197.32	73.57	12.51	82.3	953.51	19.6	19.69	49.4	67.1	9.54683	0	0	NA	0	NA	17.34	0	4	4.6	5.49	16	0.553	4.58	1.57
7983	2	9	18	2	1	2	0.06	1	447.434	0	3557.57	83.48	19.22	102.49	486.63	13.52	10.79	70.9	75	8.90714	1	1	1	1	7	20.96	1	8.3	2.3	4.433	15	0.598	2.79	1.07
7996	1	6	15	1	2	1	0.63	1	279.715	0	1936.8	59.03	21.9	60.45	974.75	11.32	9.88	50.3	73.2	10.3211	0	0	NA	0	NA	22.9	0	10.8	1.8	NA	16	0.937	4.65	1.01
8008	1	12	19	2	2	1	2.87	2	340.088	0	2087.49	60.11	14.01	69.5	1310.15	6.81	7.62	84.2	101.4	11.0505	0	0	NA	0	NA	34.33	0	5.9	2.7	5.167	17	1.061	4.84	1.13
8015	1	9	19	2	1	2	1.28	2	646.522	0	1684.89	46.94	3.89	57.5	341.07	7.32	6.29	114.6	122.7	11.4618	0	0	NA	0	NA	35.61	0	7.1	2.5	NA	75	1.084	4.78	1.15
8022	2	12	19	2	1	4	0.89	1	3264.65	0	3291.17	79	34.91	103.52	528.84	20.19	12.8	95.6	95.8	9.79798	0	0	NA	0	NA	27.49	1	6	2.7	NA	60	1.14	4.34	1.33
8023	1	3	16	2	2	1	0.72	1	422.023	0	857.24	16.75	5.22	34.64	158.98	2.69	1.65	87.4	95.4	10.2045	1	0	NA	0	NA	33.59	0	7.2	3	5.417	18	1.614	3.98	0.79
8030	2	4	14	1	1	2	4.59	3	545.528	0	687.57	24.74	2.16	27.77	350.91	3.47	3.27	94.5	102.8	10.5749	0	0	NA	0	NA	34.8	0	3.3	2	4.85	30	0.835	4.71	1.34
8042	1	10	15	1	1	3	4.01	3	3680.17	0	1040.59	40.65	13.06	41.17	518.59	9.6	6.43	84.1	89.7	9.78125	0	0	NA	0	NA	26.9	1	10.4	1.7	NA	14	1.569	4.4	0.81
8045	2	1	17	2	1	3	1.57	2	2960.65	0	4524.47	161.19	18.69	209.84	2866.55	24.55	17.24	126	134.6	11.9911	0	0	NA	0	NA	39.02	0	6.8	2.2	4.606	29	2.393	5.97	0.72
8051	1	8	14	1	1	2	1.08	2	619.212	0	3573.31	108.62	30.68	111.58	1357.94	31.91	21.39	99.6	104.2	10.4409	1	1	1	1	5	32.75	1	5.3	1.5	NA	60	1.479	5.53	0.93
8057	3	1	14	1	2	3	4.64	3	2272.08	1	1309.33	43.41	7.58	46.39	369.47	9.61	7.86	81.8	95.5	10.5591	0	1	1	1	9	29.19	1	NA	NA	NA	NA	NA	NA	NA
8060	2	3	17	2	1	1	0.79	1	304.347	0	2340.23	84.27	18.59	109.64	1087.09	15	12.98	71.04	84.8	10.0611	0	1	0	0	13	23.17	1	6	2	5.15	11	0.802	4.6	1
8064	1	3	18	2	1	1	0.64	1	375.843	0	2851.14	86.33	20.65	142.39	470.95	17.79	13.97	110.2	117.8	11.2216	1	0	NA	0	NA	34.28	0	6.3	1.3	5.183	18	0.373	2.97	1.24
8073	1	9	15	1	1	5	3.84	3	773.451	0	3099.92	69.5	17.67	90.63	1309.66	22.61	17.41	77.9	82.6	9.35861	0	0	NA	0	NA	27.67	0	6	1.3	5.312	22	1.073	5.22	1.23
8075	1	7	14	1	2	2	2.83	2	544.234	0	1833.89	66.24	6.44	65.08	353.34	8.09	6.38	53.3	70.7	9.68402	1	0	NA	0	NA	23.1	0	3.4	2.8	NA	7	0.621	4.27	1.56
8083	1	10	17	2	1	1	0.94	1	284.963	0	1391.53	60.31	25.54	54.18	598.3	10.52	9.21	61.9	72.6	9.22765	0	0	NA	0	NA	22.3	0	5.9	5.7	4.794	17	0.937	3.15	0.98
8084	1	11	19	2	1	5	1.15	2	3845.87	0	1552.35	41.72	7.12	53.24	436.37	8.58	5.75	95.3	100.3	10.2744	1	0	NA	0	NA	28.18	0	8.5	1	5.061	28	1.479	3.65	1.09
8089	2	13	13	1	2	1	0.36	1	234.54	1	2041.33	85.73	8.39	82.15	765.03	10.66	10.06	77	92.4	10.53	0	0	NA	0	NA	29.63	0	8.1	3.5	5.228	38	0.881	4.91	1.28
8094	1	7	18	2	2	2	0.3	1	637.097	1	1160.07	30.43	4.88	33.91	701.79	9.85	7.68	60.2	77.5	9.98857	0	1	1	1	11	21.69	0	9.6	4.4	NA	23	1.344	4.76	1.11
8106	1	12	18	2	2	1	1.44	2	340.591	0	1843.96	62.77	13.67	77.17	388.77	8.6	4.23	56.4	75	9.98669	0	0	NA	0	NA	22.37	1	6.3	5.1	5.061	9	0.418	3.15	1.47
8107	2	13	16	2	1	1	3.91	3	260.352	0	1143.15	34.07	4.34	34.75	682.22	5.94	4.39	87.7	94.1	10.0482	1	0	NA	0	NA	28.57	1	9	1.7	NA	12	0.689	3.83	1.57
8111	1	5	13	1	1	3	1.38	2	3857.54	0	668.6	15.91	10	18.3	319.03	5.1	2.3	54.9	68.3	9.21795	0	0	NA	0	NA	20.49	0	4.1	1.5	NA	10	0.723	4.14	1.45
8114	2	7	16	2	2	2	0.53	1	639.529	0	1659.64	55.08	8.04	49.87	421.53	11.52	11.1	68.9	79	9.51738	1	0	NA	0	NA	26.38	0	7	2.3	4.85	19	0.587	3.75	1.41
8116	1	7	14	1	1	2	0.21	1	613.88	0	1602.63	39.2	7.54	62.39	238.62	9.93	7.79	74.5	75	8.68927	0	1	0	0	11	23.57	0	3.9	6.8	5.067	21	0.35	4.19	1.36
8121	2	11	16	2	1	3	1.8	2	3775.28	0	3254.66	107.19	19.3	94.94	1969.83	20.58	16.08	58.6	67.7	8.84382	1	0	NA	0	NA	17.59	0	3.8	2	4.274	12	0.406	3.13	1.49
8122	1	12	16	2	1	4	1.36	2	3599.71	1	1024.22	41.39	9.39	31.63	621.05	12.84	5.44	47.1	65.6	9.55858	0	1	0	0	15	17.36	0	7.4	2.3	NA	21	0.7	4.06	1.31
8123	1	12	17	2	2	2	0.12	1	865.884	0	876.53	20.08	2.86	30.31	185.39	7.33	1.86	62.9	74.3	9.36836	1	0	NA	0	NA	23.22	1	4.4	1	5.078	9	0.598	4.16	1.91
8129	1	8	17	2	2	5	4.43	3	750.324	0	3398.42	85.22	24.41	152.35	1397.45	27.1	11.19	68.6	80	9.65891	0	0	NA	0	NA	24.22	0	7.2	1.1	NA	15	0.384	4.37	1.38
8134	1	6	17	2	2	1	2.05	2	444.407	0	1868.46	40.29	8.23	68.03	348.61	10.69	4.64	83.6	91.6	10.0183	0	0	NA	0	NA	31.31	1	8	1.2	5.05	18	0.418	2.82	1.28
8136	2	4	12	1	2	4	0.7	1	492.31	0	1589.32	21	8.9	22.86	390.54	5.89	2.72	62.5	85.9	10.8656	0	0	NA	0	NA	25.95	0	6.9	2.5	NA	22	1.547	6.65	1.56
8141	1	4	12	1	2	1	0.5	1	283.111	1	2726.32	110.46	34.34	115.21	1405.6	14.48	12.17	56	81.4	10.8775	0	1	1	1	9	23.89	1	6.1	4.9	4.872	14	2.563	3.41	0.68
8143	1	4	18	2	2	1	0.7	1	661.119	0	3405.52	136.14	25.56	137.1	1801.04	26.15	20.82	51	66.4	9.29786	0	0	NA	0	NA	20.66	0	7.4	1.3	5.111	9	0.497	3.72	1.39
8149	2	2	17	2	1	1	4.34	3	382.188	0	3034.82	84.63	11.56	95.72	2244.68	16.61	11.53	75.4	83.7	9.63917	0	0	NA	0	NA	26.15	0	6.9	2.5	5.222	10	0.598	2.77	1.25
8159	2	12	15	1	1	2	5	3	628.847	0	1353.75	25.32	6.2	47.51	445.66	8.3	6.1	54	66.3	9.02229	1	0	NA	0	NA	17.06	1	4.7	5.4	NA	13	0.723	4.09	1.03
8163	2	8	15	1	2	4	0.76	1	2488.42	0	3279.4	123.51	29.29	102.6	1399.86	29.44	31.87	67.7	84.2	10.2333	0	0	NA	0	NA	24.04	0	12.1	1.5	NA	18	0.903	4.24	1.34
8170	1	10	15	1	2	1	2.51	2	314.936	0	1627.53	54	7.75	50.2	424.86	9.53	10.28	45.7	71.4	10.5619	0	0	NA	0	NA	19.45	1	11	2.8	NA	11	0.756	4.19	1.2
8183	2	3	17	2	1	1	0.38	1	288.67	0	1436.68	48.38	10.09	50.25	873.59	6.35	5.41	63.64	73.6	9.22598	0	0	NA	0	NA	22.52	0	10.1	3.8	5.878	18	0.61	3.75	1.25
8184	1	4	15	1	2	1	0.9	1	285.706	0	1944.4	58.82	7.18	83.92	713.42	12.6	8.41	85.5	97.7	10.566	0	0	NA	0	NA	31.33	0	12.7	0.9	NA	16	0.587	4.06	1.64
8191	2	6	13	1	2	1	1.55	2	225.421	0	1538.61	45.2	12.47	52.2	1059.48	15.03	12.97	55.5	76.3	10.2418	0	0	NA	0	NA	23.31	0	6.6	2.1	5.528	6	1.14	3.13	0.98
8197	2	11	12	1	2	2	1.37	2	726.476	0	1299.87	26.32	9.54	39.99	425.46	10.03	3.07	51.7	68	9.45722	0	0	NA	0	NA	20.04	1	NA	NA	NA	NA	NA	NA	NA
8198	2	13	12	1	2	1	3.91	3	209.648	0	1908	58.68	8.88	84.14	865.8	9.67	7.19	47.1	74	10.7825	1	0	NA	0	NA	22.37	1	11.6	6.9	NA	8	0.892	3.96	1.26
8203	1	13	18	2	2	1	3.53	3	244.81	0	2418.72	109.87	27.47	96.73	735.73	19.41	18.21	54.3	89.1	12.0914	1	0	NA	0	NA	21.21	1	10.6	1.2	4.183	17	1.287	5.07	1.89
8205	1	4	12	1	1	1	0.75	1	347.907	0	2191.04	85.04	10.28	115.78	1965.95	8.52	11.21	66	97.7	12.026	0	0	NA	0	NA	26.04	0	9.9	1.5	NA	25	2.326	5.04	1.44
8212	2	4	12	1	1	2	4.51	3	663.778	0	2374.64	71.17	12.84	85.61	757.4	15.09	13.42	57.9	73.2	9.61993	0	0	NA	0	NA	21.19	0	4	7.1	NA	21	1.095	4.27	1.03
8228	2	3	13	1	1	1	0.46	1	281.874	0	1952.66	65.34	19.19	55.14	932.41	22.67	8.32	35.24	58.8	9.90511	0	0	NA	0	NA	15.66	0	10.6	0.7	NA	12	1.073	4.55	1.5
8229	1	4	17	2	2	1	1.87	2	332.054	0	2009.92	96.94	23.22	66.54	1285.22	19.12	15.91	61.3	87.8	11.2141	0	0	NA	0	NA	24.25	0	11.5	1.3	NA	14	1.66	5.79	1.68
8231	1	10	17	2	2	1	5	3	423.655	0	1941.97	65.85	17.64	65.52	694.37	13.27	8.15	65.5	85.1	10.515	0	0	NA	0	NA	24.23	1	6.4	0.8	NA	13	0.644	4.29	1.62
8236	1	11	17	2	2	3	1.14	2	4270.4	0	2050.08	39.36	29.43	94.81	950.22	10.38	7.65	65.6	82.6	10.1983	0	0	NA	0	NA	23.44	0	9.5	1.7	NA	10	1.242	4.42	1.11
8244	2	5	17	2	1	2	0.47	1	680.5	0	4082.43	164.23	24.71	136.43	2720.3	26.13	23.89	95.6	102	10.4321	0	1	1	1	14	27.81	0	4.3	6.6	5.333	26	0.542	4.47	1.9
8249	2	5	15	1	1	1	1.77	2	584.963	0	3427.93	71.48	18.85	136.08	850.78	16.39	8.79	100.4	107.2	10.6986	1	0	NA	0	NA	31.94	0	8.9	0.8	NA	23	1.197	4.97	1.5
8250	2	5	15	1	1	2	3.88	3	687.021	0	2717.5	82.33	15.22	110.22	568.17	13.56	12.01	55	65.5	8.83202	0	0	NA	0	NA	19.77	1	4.1	7.3	NA	13	0.847	3.96	1.39
8254	2	10	12	1	1	3	2.08	2	3850.32	1	2475.15	57.19	11.98	102.18	1087.39	13.87	13.24	39.1	65	10.395	1	0	NA	0	NA	17.15	0	7.6	11.4	5.183	13	0.237	2.59	1.42
8262	1	6	19	2	1	1	1.2	2	336.095	0	2439.72	133.19	10.29	104.96	1416.74	15.24	14.35	79.4	88.5	9.93192	0	0	NA	0	NA	26.23	0	9.9	0.9	5.233	NA	NA	NA	NA
8263	2	3	17	2	1	1	0.31	1	321.408	0	2691.2	42.97	17.37	71.48	550.93	7.76	5.42	84.94	94.8	10.2861	0	0	NA	0	NA	28.25	0	7.6	1	NA	29	1.547	5.59	1.11
8269	1	12	14	1	2	1	0.74	1	265.214	1	4061.97	176.26	24.81	168.6	1662.68	27.37	39.3	54.9	81.1	10.9455	0	1	1	1	1	20.51	0	5.4	9.2	5.028	12	0.869	3.85	1.36
8272	1	9	13	1	2	2	3.59	3	626.501	0	119.1	1.89	0.77	2.64	31.97	0.62	0.31	48.5	69.5	9.97962	1	0	NA	0	NA	18.48	0	5.3	1	4.602	17	0.813	4.5	1.68
8305	2	13	13	1	1	1	1.07	2	239.737	0	2553.38	41.64	17.67	67.12	1045.54	13.33	5.63	39.1	65.4	10.459	0	0	NA	0	NA	16.81	0	8.7	1.3	NA	16	0.576	4.84	1.5
8306	2	2	13	1	2	3	0	1	3182.44	0	1264.03	81.27	12.52	47.6	697.32	22.11	13.47	50.7	89.5	12.5695	1	0	NA	0	NA	23.12	0	11.2	2.7	NA	11	1.084	4.27	1.36
8310	2	3	15	1	2	1	0.45	1	236.975	0	1952.93	71.12	23.56	31.34	632.66	11.59	9.18	61.74	84.7	10.7795	0	0	NA	0	NA	25.7	1	8.3	0.4	5.389	12	1.253	4.73	1.25
8312	2	2	18	2	1	1	3.01	3	605.679	0	3460.16	98.14	13.12	111.01	1459.39	23.27	20.7	57.7	70.9	9.3338	0	0	NA	0	NA	19.23	1	7.3	1.7	4.789	14	1.174	3.47	0.96
8315	2	11	18	2	2	3	3.06	3	3698.21	0	1607.79	46.05	9.31	28.17	230.59	7.1	3.44	67.1	78.4	9.57094	1	0	NA	0	NA	24.92	0	5.9	0.8	NA	19	0.598	2.87	0.96
8319	1	3	16	2	2	1	1.19	2	386.902	0	2172.27	71.9	7.16	72.46	527.64	13.42	10.24	46.8	86.7	12.6735	1	0	NA	0	NA	18.4	1	4.6	4.6	3.994	12	0.881	3.93	1.23
8320	2	10	13	1	1	1	0.51	1	327.347	0	1534.52	68.72	31.19	54.44	1092.44	11.07	10.73	50.1	73	10.3135	0	0	NA	0	NA	20.38	1	4.4	3.4	5.35	13	0.926	3.54	1.02
8323	1	2	19	2	2	2	0.89	1	1057.82	0	1646.3	42.81	7.79	59.18	314.22	6.83	5.9	56.5	68.3	9.0865	0	0	NA	0	NA	21.08	1	6.9	3.3	4.556	21	0.406	4.19	1.07
8324	3	1	12	1	2	3	2.95	2	2328.81	0	1756.05	56.53	9.77	57.89	1036.98	11.05	6.75	35.3	64.5	10.8561	0	0	NA	0	NA	16.72	1	4.6	1.2	4.913	10	0.881	4.6	1.29
8328	2	13	14	1	2	1	1.97	2	203.708	0	3059.83	93.79	21.31	93.72	1009.32	43.28	22.79	48.8	71.1	10.1779	1	0	NA	0	NA	20.79	0	7.8	4.7	5.189	20	0.418	3.83	1.5
8330	1	4	19	2	1	1	0.75	1	657.956	0	3716.16	148.36	36.99	165.16	2151.85	22.68	15.24	58.8	71	9.25912	1	0	NA	0	NA	19.6	0	5.6	0.9	NA	15	0.745	3.54	1.16
8331	2	12	16	2	1	1	0.5	1	279.685	0	2316.56	93.05	7.52	117.29	1008.41	12.93	10.54	66.7	75.6	9.25676	0	0	NA	0	NA	24.47	1	7.7	10.9	5.183	11	1.423	3.15	0.8
8335	1	3	18	2	2	1	0.17	1	418.154	0	1505.37	29.07	13.93	31.6	530.24	5.42	3.86	52.5	69.5	9.59191	0	0	NA	0	NA	20.79	0	7.4	2.3	NA	12	0.61	3.85	1.09
8348	1	1	15	1	1	3	3.81	3	3614.97	0	3413.98	85.99	10.76	149.03	1727.29	16.87	13.29	62.9	73.5	9.26749	0	0	NA	0	NA	18.46	1	5.9	5.5	5.078	11	0.553	3.49	1.2
8355	1	12	15	1	1	1	2.69	2	312.751	0	2087.11	58.24	9.65	79.83	1160.26	9.86	8.2	100.1	106.4	10.6347	0	0	NA	0	NA	30.86	0	5.9	2.3	4.839	20	0.644	3.59	0.69
8363	2	12	15	1	2	4	2.64	2	2732.58	0	1151.29	35.05	4.92	47.03	745.49	5.56	3.93	56.6	74.2	9.8627	0	0	NA	0	NA	21.1	0	9.3	3.2	NA	11	0.463	3.83	1.67
8368	1	12	13	1	1	3	1.58	2	3510.47	1	1123.85	25.35	2.08	18.6	526.98	9.17	8.65	57.8	76.4	10.0492	0	1	1	1	12	23.15	0	NA	NA	NA	NA	NA	NA	NA
8369	2	11	14	1	2	2	1.33	2	660.48	0	1588.29	44.67	6.17	59.44	557.29	7.58	5.27	82.4	96.2	10.5977	1	0	NA	0	NA	29.83	1	6.4	2.7	5.562	9	1.366	4.27	0.9
8378	1	4	18	2	2	1	0.81	1	396.13	0	3446.58	76.38	24.24	62.29	836.39	15.97	14.02	55.8	70.4	9.42444	0	0	NA	0	NA	23.11	0	7.9	1.7	4.606	10	0.96	4.71	1.98
8379	1	7	16	2	2	3	5	3	4522.17	0	3107.22	96.99	9.49	107.81	1027.36	15.6	10.72	47.8	69.3	10.0235	1	0	NA	0	NA	18.56	0	7.2	0.7	NA	11	1.535	3.65	0.93
8380	2	5	13	1	1	2	0.47	1	718.643	0	2028.95	81.21	7.16	109.29	848.1	10.58	10.62	46.7	66.8	9.77503	0	1	1	1	8	19.72	0	4.4	3.4	4.983	16	0.531	4.5	1.31
8383	2	2	12	1	2	1	1.54	2	325.213	0	2520.03	67.46	18.3	75.64	289.25	9.2	6.6	52.8	74	10.1839	0	0	NA	0	NA	22.61	0	3.5	2.6	5.2	10	0.689	3.39	1.59
8386	2	5	12	1	2	3	2.67	2	2755.52	0	2049.51	52.42	16.67	55.68	1014.06	17.97	9.76	37.3	63.4	10.3809	0	0	NA	0	NA	16.78	0	6.3	4.6	4.644	17	0.361	3.65	1.69
8387	2	6	14	1	1	1	0.5	1	260.521	0	935.25	42.22	0.41	23.49	61.56	3.41	4.05	58.3	75.4	9.875	0	0	NA	0	NA	21.89	1	8.9	1.7	NA	13	1.253	3.67	1.44
8395	1	6	14	1	1	1	5	3	346.972	0	2384.24	69.95	22.24	102.12	1462.41	11.89	9.47	94.4	104.2	10.7246	0	0	NA	0	NA	32.02	0	5.2	1.8	4.861	12	0.824	3.96	1.31
8398	2	5	12	1	1	1	0.7	1	300.705	0	1711.98	58.43	8.57	70.53	873.87	15.79	15.27	59.9	83.7	10.8146	0	0	NA	0	NA	24.24	1	6.1	4.1	NA	19	0.858	3.83	1.31
8404	2	6	14	1	1	1	0.35	1	298.444	1	1232.13	44.63	2.67	32.74	472.93	4.61	3.64	64.1	78.4	9.79235	0	1	1	1	1	20.58	0	5.9	5.7	NA	8	0.835	4.16	1.31
8438	2	1	13	1	1	3	3.43	3	3437.25	0	3123.55	112.14	19.26	142.62	1252.74	17.29	15.06	49.2	68.9	9.82283	0	1	1	1	5	19.63	0	6.6	3.5	5.096	9	0.384	3.21	1.34
8445	1	9	18	2	1	2	3.59	3	694.282	0	2573.43	53.44	7.14	122.01	658.73	8.97	8.51	97.8	97.7	9.87928	0	0	NA	0	NA	29.04	0	5.1	1.3	5.223	28	1.445	3.88	1.08
8446	2	8	16	2	1	2	2.35	2	576.61	0	1972.95	50.29	14.16	79.22	483.58	9.97	6.03	69.6	71.4	8.55842	0	0	NA	0	NA	22.12	0	7.9	4	NA	18	0.632	3.52	1.03
8453	2	12	18	2	2	3	3.88	3	3529.86	0	1478.15	42.26	6.14	64.95	505.31	6.01	3.88	50.7	73	10.2522	0	0	NA	0	NA	22.65	1	6.7	1.6	5.217	15	0.96	2.95	1.38
8456	2	1	12	1	1	3	0.56	1	3334.57	0	1351.39	25.67	10.48	34.8	668.04	6.03	4.2	79.3	103.4	11.6114	1	0	NA	0	NA	31.81	0	9.1	0.9	NA	13	3.161	4.65	0.75
8464	1	8	17	2	1	3	4.64	3	3010.62	0	3999.91	122.21	24.97	109.42	1467.95	41.9	33.56	74.5	82.1	9.51185	0	0	NA	0	NA	21.12	0	4.9	3.2	5.196	12	0.406	3.7	1.11
8465	2	1	17	2	2	3	1.57	2	3151.54	0	1880.74	82.11	25.62	63.18	1252.68	26.36	16.68	46.2	71.1	10.4604	0	0	NA	0	NA	23.27	1	NA	NA	NA	NA	NA	NA	NA
8469	1	3	16	2	2	1	1.64	2	386.36	0	1379.47	30.02	22.11	40.56	427.26	8.47	3.91	52.1	73.7	10.2105	1	0	NA	0	NA	18.68	0	6.4	1.3	4.222	NA	NA	NA	NA
8472	2	8	19	2	2	3	0.48	1	3006.13	0	1390.55	56.04	12.49	36.75	570.23	9.42	5.54	65.3	77.8	9.62771	0	0	NA	0	NA	25.64	0	8.1	0.6	NA	17	1.152	5.66	1.85
8474	1	12	14	1	2	1	1.2	2	364.437	0	1258.58	37.72	5.29	29.87	242.7	8.11	4.05	51.2	73.9	10.3278	0	0	NA	0	NA	19.49	0	6.1	9.4	NA	13	1.31	3.72	1.31
8476	2	7	16	2	2	4	4.55	3	2854.63	0	957.63	45.6	2.64	33.39	204.04	5	2.38	63.3	78.5	9.86661	0	1	0	0	4	23.94	1	6.2	2.1	NA	10	0.418	3.31	1.45
8482	2	2	18	2	1	2	0	1	680.586	0	3279.62	132.47	25.25	169.95	527.6	19.41	18.57	102.4	104.2	10.2972	0	0	NA	0	NA	32.61	0	6.8	0.9	6.228	135	2.326	4.94	1.1
8491	2	10	16	2	2	2	5	3	992.7	0	2600.29	82.36	5.75	99.25	1042.64	11.15	11.43	62.9	74.6	9.40618	0	0	NA	0	NA	24.27	0	7.8	3.6	NA	18	0.711	4.16	1.5
8494	2	10	18	2	1	1	5	3	704.004	0	1941.96	35.84	7.58	74.48	215.81	8.67	5.52	84.9	95	10.3103	0	0	NA	0	NA	27.56	1	NA	NA	NA	NA	NA	NA	NA
8507	1	6	15	1	1	1	0.07	1	354.496	0	2334.64	106.69	15.06	110.62	888.15	17.19	17.53	47.1	67.5	9.83543	0	0	NA	0	NA	18.56	0	9.4	1	NA	23	1.005	3.88	1.5
8510	1	1	18	2	1	3	2.35	2	3602.37	0	1380.13	48	11.44	48.63	452.38	25.69	5.9	80.9	81	9.00556	1	0	NA	0	NA	23.64	0	5.1	3	5.589	14	0.858	3.54	0.83
8521	2	4	17	2	2	4	0.7	1	623.511	0	1491.67	26.89	4.76	54.01	522.27	5.28	3.44	73.9	92	10.702	0	0	NA	0	NA	27.28	0	6.1	5.1	NA	16	1.073	4.27	1.17
8524	1	2	12	1	2	2	1.14	2	823.717	0	2040.94	50.88	12.52	61.53	698.5	14.78	6.06	54	72.7	9.89322	0	0	NA	0	NA	22.13	0	4.3	6.6	5.044	NA	NA	NA	NA
8526	1	4	16	2	1	1	0.55	1	360.824	0	6558.41	167.96	74.94	327.19	2850.42	30.85	28.74	63.1	78.4	9.86964	0	0	NA	0	NA	20.05	0	7.9	1.3	NA	12	0.926	3.8	0.91
8527	1	6	16	2	2	1	0.65	1	348.52	0	867.42	61.64	4.65	16.08	244.85	13.83	7.41	52.4	71.7	9.90498	0	0	NA	0	NA	22.47	0	8.9	0.4	NA	3	0.587	3.49	1.55
8537	1	8	17	2	2	5	3.6	3	2995.55	0	1046.63	14.52	10.14	25.71	283.87	5.37	2.47	46.5	72.2	10.5879	0	0	NA	0	NA	19.43	0	NA	NA	NA	NA	NA	NA	NA
8546	2	1	17	2	2	3	1.25	2	3344.61	0	4361.19	134.9	18.72	180.92	1801.33	27.83	21.59	57.7	76	10.0052	0	0	NA	0	NA	21.58	0	8.8	1	5.428	23	1.524	4.22	1.08
8554	2	2	17	2	1	2	0	1	668.179	1	1811.3	48.15	11.92	54.22	679.54	18.22	15.46	57.7	70.4	9.26797	0	1	1	1	3	19.55	0	5.9	8.4	4.028	19	1.434	4.42	NA
8556	2	10	14	1	2	3	0.55	1	3378.92	0	376.66	12.19	2.11	18.98	231.84	2.21	1.56	59.3	86.9	11.2848	1	0	NA	0	NA	23.16	1	5.6	5.4	NA	10	0.61	3.7	1.1
8565	2	13	18	2	2	1	1.77	2	257.029	0	1015.49	21.91	4.9	26.66	333.3	5.07	2.48	71	86.5	10.2657	0	0	NA	0	NA	27.77	0	6.8	2.5	NA	13	0.429	3.54	1.23
8570	2	2	19	2	2	1	1.48	2	166.838	0	941.44	59.17	3.64	24.41	1067.98	4.69	6.93	71.8	107.3	12.663	0	0	NA	0	NA	33.05	1	7.1	0.4	NA	8	2.529	3.83	1.02
8575	2	13	18	2	2	1	2.51	2	252.584	0	2005.42	79.72	14.14	88.16	343.49	13.51	15.14	53	77.3	10.618	0	0	NA	0	NA	20	0	8.1	4.4	NA	12	0.711	4.32	1.41
8576	2	5	12	1	2	5	5	3	609.703	0	2012.12	52.8	12.18	41.01	890.18	28.39	17.09	78.7	85.6	9.64909	0	0	NA	0	NA	30.78	1	4.8	0.8	NA	10	1.163	4.24	1.37
8577	2	13	16	2	1	1	1.97	2	247.954	0	2123.87	94.54	10.57	62.88	840.67	22.79	21.13	61.8	75.3	9.57857	1	0	NA	0	NA	21.04	0	6.4	3.3	5.55	22	0.621	3.39	1.28
8581	2	1	19	2	1	3	3.51	3	3243.66	0	726.24	49.39	2.75	22.85	301.61	5.75	3.44	76.7	80.5	9.19175	0	0	NA	0	NA	25.07	0	4.8	1.6	NA	20	0.666	4.01	1.12
8583	1	6	13	1	1	1	1.13	2	340.59	0	1449.99	63.01	4.98	91.59	296.26	6.88	5.66	62.9	94.5	11.9153	0	0	NA	0	NA	26.21	1	5.5	1.8	NA	12	0.689	5.04	1.23
8586	1	4	18	2	2	1	3.52	3	808.996	0	2484.89	94.14	13.63	106.02	775.53	12.35	9.91	65.2	82.3	10.1924	1	0	NA	0	NA	26.28	0	8.4	0.8	4.939	17	1.344	4.37	1.16
8588	2	8	14	1	2	1	1.01	2	431.132	1	2165.89	78.45	13.32	110.79	778.61	12.55	12.8	58.7	82.3	10.7419	0	1	1	1	11	27.65	0	9.1	2	NA	18	0.914	4.14	1.34
8591	2	8	13	1	2	3	1.8	2	3115.03	0	2288.14	58.22	12.43	83.11	883.67	15.71	7.92	71.6	89.9	10.6244	0	0	NA	0	NA	29.27	0	9	2.5	NA	9	0.756	4.29	1.44
8593	1	12	16	2	2	1	0.31	1	364.212	0	2355.6	107.86	5.73	119.31	1266.29	12.79	18.89	77.6	97.6	11.0795	1	0	NA	0	NA	30.5	0	8.4	0.9	4.8	24	1.219	4.73	0.93
8595	1	7	17	2	2	3	3.52	3	2759.51	0	1984.1	60.17	4.18	56.12	966.82	8.99	9.42	58	73.3	9.62476	0	0	NA	0	NA	20.72	0	6.5	1.7	5.094	11	0.474	2.9	1.45
8599	1	10	12	1	1	3	2.54	2	3265.18	0	1635.37	51.84	9.62	71.02	1122.29	12.41	10.48	59.6	88.4	11.4506	1	1	1	1	8	23.75	0	8.2	7.4	NA	13	0.994	4.99	1.64
8600	2	9	15	1	2	2	0.59	1	393.863	0	1772.04	25.93	8.94	53.63	194.94	9.48	4.16	50.6	67.9	9.54541	1	0	NA	0	NA	22.43	0	4.3	0.9	NA	10	0.395	2.87	1.38
8603	2	6	15	1	1	1	1.55	2	262.319	0	1417.94	40.82	10.17	56.11	689.04	9.67	8.62	70.2	82.3	9.82271	0	0	NA	0	NA	24.35	0	5.3	2.7	5.4	11	0.881	3.9	1.13
8612	2	10	18	2	2	4	3.96	3	4907.62	0	3183.51	98.3	17.25	100.02	1921.61	18.2	10.97	47.2	63.6	9.25734	0	0	NA	0	NA	17.74	0	5.6	0.9	NA	8	0.531	3.39	1.53
8630	1	5	17	2	2	1	3.24	3	742.203	0	2053.35	60.79	8.38	61.75	652.25	7.54	5.71	102.5	108.6	10.7267	0	0	NA	0	NA	38.82	0	11.1	2	NA	31	2.856	5.97	1.07
8634	2	8	19	2	1	1	1.17	2	494.12	0	3298	168.72	13.8	121.76	778.42	27.96	15.9	57.8	70.3	9.2468	1	0	NA	0	NA	21.03	0	11.8	3.3	NA	22	0.971	4.55	1.45
8640	2	7	13	1	2	4	1.47	2	426.105	0	2892.52	62.91	23.55	62.58	635.72	18.8	9.78	49.4	67.4	9.58951	0	0	NA	0	NA	19.79	0	6.9	3.8	4.789	17	0.576	4.06	1.67
8642	1	10	16	2	1	3	4.62	3	3367.39	0	2743.54	88.08	9.11	109.81	1087.64	12.89	10.17	80	82.5	9.22378	0	0	NA	0	NA	22.32	1	5.9	1.5	4.728	14	1.129	3.85	0.93
8649	1	13	16	2	2	1	0.88	1	333.134	0	1459.2	51.72	6.39	24.51	104.72	5.49	7.13	51.4	74.9	10.4472	0	0	NA	0	NA	21.99	0	6.9	0.9	4.794	12	1.106	4.63	1.59
8652	1	12	16	2	2	1	0.72	1	358.724	0	795.97	49.74	4.22	24.32	171.54	5.71	6.06	62.7	82.5	10.4189	1	0	NA	0	NA	28.2	0	6.4	1.2	NA	15	0.903	3.44	0.86
8654	1	3	14	1	1	1	2.56	2	389.181	0	3079.52	90.46	23.38	108.17	492.96	15.87	19.74	70.8	77.2	9.17489	0	0	NA	0	NA	21.88	1	5.9	3.8	5.239	13	0.948	3.93	1.04
8662	1	2	13	1	1	2	0.36	1	870.774	0	2149.89	66.58	10.32	85.19	979.36	22.53	20.57	64.3	74.1	9.24087	1	1	0	0	1	22.75	1	5.9	0.7	NA	18	0.44	4.42	1.39
8665	1	12	16	2	2	3	1.08	2	3704.81	1	1763.91	72.08	16.65	56.83	622.28	11.55	8.84	49.7	76.9	10.9081	0	1	1	1	14	22.6	1	10.6	6.2	4.133	8	1.603	3.54	1.05
8678	2	9	18	2	1	2	0.23	1	546.557	0	2031.72	66.83	27.29	40.13	502.01	59.58	18.53	89.8	101.6	10.7215	1	1	1	1	1	27.08	0	7.2	5.1	4.951	16	1.118	3.21	1.08
8680	2	7	12	1	1	2	1.1	2	564.108	0	3047.78	96.6	21.76	122.93	1454.19	18.14	12.9	41.8	66	10.2084	1	0	NA	0	NA	18.98	1	5.1	4.4	NA	13	0.869	4.68	1.56
8681	1	12	16	2	1	1	1.77	2	664.52	0	1943.32	58.95	7.75	53.84	763.74	17.33	14.7	84.1	87.7	9.56316	0	0	NA	0	NA	28.56	0	5.5	1.4	4.756	13	0.632	3.78	1.02
8689	2	11	18	2	2	1	1.02	2	340.514	0	1412.93	81.79	13.48	31.55	1695.73	7.24	8.63	52.5	75.5	10.42	0	0	NA	0	NA	20.05	0	7.7	1.3	NA	12	0.711	4.22	1.36
8690	2	9	19	2	2	4	2.35	2	540.888	0	3117.07	81.36	6.59	102.53	940.25	15.69	8.71	73.8	89.2	10.3833	0	0	NA	0	NA	27.54	0	7.1	2.2	4.828	25	0.824	3.23	0.85
8692	1	10	12	1	1	1	1.34	2	440.997	0	412.17	32.01	11.78	15.47	58.42	4.35	5.61	56.3	82.3	10.9685	1	0	NA	0	NA	24.86	1	5.9	3	NA	17	1.05	5.38	1.15
8694	1	9	14	1	1	3	3.33	3	2775.62	0	3037.84	114.8	31.76	87.17	974.5	29.93	21.36	60.6	75.8	9.73717	0	0	NA	0	NA	19.06	0	NA	NA	NA	NA	NA	NA	NA
8695	1	3	19	2	1	1	0.89	1	308.973	0	4696.52	195.47	16.68	198.32	920.33	28.29	31.57	81	93.9	10.4333	0	0	NA	0	NA	23.41	0	8.6	4	NA	29	2.281	4.5	0.87
8696	2	4	13	1	2	2	2.15	2	503.667	0	3176.32	114.28	13.31	128.08	1105.56	14.77	12.84	43.7	67.2	10.1655	1	0	NA	0	NA	18.64	0	7.1	1.7	NA	13	0.858	4.86	1.67
8699	2	1	13	1	1	3	3.05	3	3500.25	1	2336.09	91.98	10.29	121.43	1369.46	16.53	21.17	40.24	63.8	10.0575	0	1	1	1	3	17.39	0	7.1	1.2	NA	13	0.7	4.81	1.36
8718	2	3	16	2	1	1	2.64	2	346.404	0	2039.74	55.45	16.72	79.48	358.07	11.3	7.81	56.74	72.5	9.62484	0	0	NA	0	NA	19.43	0	6.9	3.7	NA	17	1.106	4.24	1.48
8726	1	1	13	1	1	2	1.3	2	563.617	0	1988.27	55.09	6.27	82.85	526.22	9.27	5.73	87.5	100	10.6904	0	0	NA	0	NA	30.6	0	NA	NA	NA	NA	NA	NA	NA
8733	1	4	19	2	2	1	1.17	2	658.071	0	2227.36	87.03	10.93	93.42	328.97	13.1	10.54	76.5	87.6	10.0155	0	0	NA	0	NA	29.88	0	7.8	0.6	NA	20	0.982	3.8	1.09
8747	2	3	14	1	1	1	2.64	2	431.616	0	1476.54	51.41	12.19	54.43	550.24	20.01	18.85	65.44	83.5	10.322	0	0	NA	0	NA	25.47	0	6.6	1.3	NA	13	1.242	4.99	1.39
8749	1	9	16	2	2	3	0.07	1	3518.35	0	3157.88	62.05	10.78	54.01	789.72	10.87	5.97	59.8	84.3	10.9013	0	0	NA	0	NA	23.04	1	10.1	3.5	4.635	10	0.632	2.66	1.18
8753	2	4	17	2	2	2	2.01	2	597.574	0	2038.22	66.63	11.64	81.19	390.57	14.08	8	89.6	98.2	10.3743	0	0	NA	0	NA	30.5	1	10.5	1.6	NA	14	0.485	4.22	1.45
8757	2	5	18	2	1	1	2.51	2	584.718	1	2294.47	112.62	5.36	60.46	907.38	13.06	19.43	92.2	111.2	11.5808	0	1	1	1	7	32.05	0	7.5	8.8	5.128	40	3.353	5.66	0.91
8762	3	1	17	2	1	3	1.95	2	2641.81	0	2465.47	90.72	5.62	101.51	2039.95	9.93	9.78	92.9	96.6	10.0223	1	0	NA	0	NA	28.26	0	9	3.6	NA	25	0.903	3.49	1.22
8763	1	5	16	2	1	3	5	3	3876.74	0	6111.24	136.78	22.71	152.14	2692.34	26.44	19.84	94.9	95.2	9.77246	0	0	NA	0	NA	29.65	0	5.7	3	5.128	10	0.7	3.28	0.86
8767	2	6	12	1	2	1	1.68	2	339.375	0	2607.98	76.57	22.88	95.24	1778.55	35.44	26.46	27.2	58.1	11.1402	0	0	NA	0	NA	13.38	1	NA	NA	NA	NA	NA	NA	NA
8770	1	6	12	1	2	1	3.46	3	263.597	0	2429.93	80.54	13.71	73.89	812.79	11.16	8.89	53.3	72	9.86209	0	0	NA	0	NA	18.19	0	6.8	8.9	NA	15	1.298	5.3	1.28
8782	2	2	16	2	2	3	3.59	3	3604.21	0	3304.15	94.83	36.2	129.12	1355.82	31.13	12.18	54.2	74.2	10.0787	0	0	NA	0	NA	21.41	0	7.5	2.9	4.883	14	1.152	4.4	1.52
8790	2	5	12	1	2	3	1.01	2	2703.1	0	2328.11	68.31	9.76	74.86	1102.76	14.59	7.52	55.2	85.9	11.5618	1	0	NA	0	NA	24.47	0	9.6	5.6	4.8	11	0.914	4.71	1.25
8791	1	4	13	1	1	1	2.05	2	353.473	1	2414.26	79.06	12.68	70.79	627.11	24.42	10.4	106.4	112	10.8579	0	1	1	1	1	36.69	0	7.8	2.9	5.083	18	1.242	4.09	0.91
8794	1	8	17	2	2	3	5	3	2995.55	0	974.69	20.62	8.32	74.25	210.56	3.99	1.89	55.2	78.2	10.5254	0	0	NA	0	NA	22	0	5.6	0.9	4.319	8	0.531	5.02	1.38
8800	1	9	17	2	1	2	0.24	1	706.213	0	1524.5	78.32	9.13	60.91	1165.95	7.53	8.02	120.3	112.6	10.2661	0	0	NA	0	NA	34.15	1	7.5	4.9	NA	25	2.642	3.98	1.07
8808	2	4	15	1	1	2	2.15	2	590.619	0	2316.05	91.31	33.8	76.08	1089.14	31.76	23.77	58.5	74.2	9.70121	1	0	NA	0	NA	23.17	1	4.7	1.1	NA	11	1.118	4.14	1.22
8809	1	11	13	1	1	3	3.23	3	4209.87	0	1895.67	63.73	12.96	87.2	776.31	9.88	8.41	67.5	81.2	9.88335	0	0	NA	0	NA	23.75	0	6.8	5.2	4.778	16	0.711	3.98	1.28
8811	2	7	16	2	1	4	0.4	1	408.541	1	2055.57	61.46	14.58	44.37	373.79	16.13	7.66	61.6	69.7	8.8806	1	1	1	1	4	19.23	1	6.4	5.1	NA	10	0.316	3.21	1.22
8824	1	4	15	1	1	1	0.75	1	645.165	0	3232.6	125.47	33.81	133.25	2377.36	15.75	16.88	48.5	66.7	9.57756	1	0	NA	0	NA	16.34	1	7.6	3.1	NA	10	0.463	3.13	1.21
8826	3	1	12	1	1	3	4.64	3	2697.58	0	1687.44	76.56	8.92	47.75	782.98	12.14	11.88	43.5	66.9	10.1434	0	0	NA	0	NA	17.51	0	10.2	9.3	NA	11	0.689	4.45	1.34
8836	1	11	15	1	2	1	1.9	2	612.778	0	1109.58	39.92	5.37	44	451.79	11.41	12.11	45.8	71	10.4912	0	0	NA	0	NA	18.6	0	8.1	0.9	NA	8	0.565	2.97	1.14
8837	1	10	17	2	1	1	1.47	2	379.88	0	3154.56	150.67	15.42	102.23	848.71	16.56	19.07	84.5	99.8	10.8568	0	0	NA	0	NA	30.34	1	9.1	1.7	5.394	20	0.79	4.03	1.02
8839	2	12	15	1	1	2	0.55	1	639.64	0	1779.1	59	41.01	24.53	224.12	20.99	9.64	60.7	72	9.24141	1	0	NA	0	NA	21.03	0	6.6	2.3	4.689	19	0.621	4.16	1.39
8841	2	8	15	1	2	2	5	3	568.717	0	999.39	23.15	5.04	27.65	188.23	5.73	2.8	78.9	91	10.2448	1	0	NA	0	NA	28.53	0	8	1.2	NA	17	0.519	4.55	1.41
8850	2	8	16	2	2	1	1.87	2	534.826	0	524.98	27.28	2.86	14.74	103.2	3.56	2.45	50.2	70.5	9.95032	0	0	NA	0	NA	21.06	0	5.1	6.4	NA	14	0.971	2.95	1.14
8858	1	11	15	1	2	1	0.31	1	600.665	0	1836.3	71.58	15.99	85.79	831.1	9.74	10.93	59.3	84	10.9082	1	0	NA	0	NA	23.78	0	7.2	1.7	5.1	9	0.948	3.78	0.93
8860	1	3	16	2	1	1	0.7	1	379.816	0	2266.02	100.15	18.14	88.85	900.76	18.77	17.38	59.9	74.4	9.61301	1	0	NA	0	NA	19.16	0	6.4	1.7	NA	20	1.118	3.83	1.21
8867	2	9	17	2	1	2	2.22	2	546.557	0	1639.55	60.11	9.26	56.28	485.27	10.74	6.27	64.3	74.5	9.29075	1	1	0	0	5	20.36	1	4.8	3.4	4.852	28	0.802	4.42	1.34
8868	1	6	19	2	2	1	0.61	1	457.433	0	5057.9	168.77	25.29	135.96	861.1	24.55	24.53	43	68.4	10.4309	0	0	NA	0	NA	17.62	1	NA	NA	NA	NA	NA	NA	NA
8871	1	4	16	2	1	1	1.6	2	354.805	0	4764.21	148.18	18.96	150.24	1900.85	30.89	13.94	76.2	78.8	9.02711	0	0	NA	0	NA	23.97	0	6.3	9.1	5.022	38	0.756	3.44	1.11
8885	1	5	18	2	1	2	0.29	1	723.118	0	4725.3	185.39	12.93	156.64	1130.7	25.51	26.65	74.5	78.2	9.06001	0	0	NA	0	NA	24.3	0	9.2	0.8	NA	26	1.535	5.38	1.5
8890	1	5	13	1	1	2	0.86	1	841.803	0	1802.82	74.65	11.9	70.26	376	15.25	13.63	55.5	66.6	8.9398	0	0	NA	0	NA	20.02	1	4.4	1.3	4.806	25	0.779	4.06	1.8
8892	2	6	16	2	1	1	1.76	2	338.491	0	1771	64.24	10.68	68.78	1096.39	8.71	6.79	70.9	77.6	9.21592	0	0	NA	0	NA	22.38	0	9.5	5.9	NA	14	0.666	2.95	1.59
8896	1	13	14	1	1	2	0.57	1	591.108	0	3153.13	149.88	14.63	124.34	702.46	23.13	22.34	50.7	64.2	9.01636	0	1	1	1	1	17.26	1	6.6	8.2	5.078	13	0.553	3	1.15
8899	1	12	19	2	2	4	2.05	2	4154.47	0	1217.74	34.52	7.57	49.15	552.95	4.13	6.27	56.3	69.8	9.30253	1	1	0	0	13	20.7	0	12.5	1.4	NA	13	0.531	2.56	1.12
8900	2	13	18	2	2	1	5	3	361.126	0	944.39	42.86	8.43	25.98	180.91	5.06	2.77	88.4	95.3	10.136	0	0	NA	0	NA	33.19	1	10.1	0.6	NA	15	0.655	4.76	1.45
8927	1	5	14	1	2	3	5	3	2328.81	0	778.19	36.57	3.84	32.93	554.97	5.47	3.95	58.5	73.7	9.63584	0	0	NA	0	NA	23.46	0	7.1	1.5	NA	7	0.463	3.52	1.53
8929	2	9	16	2	2	4	2.01	2	558.919	0	2186.12	43.04	14.96	88.04	700.56	14.78	8.78	54.6	68	9.20264	0	0	NA	0	NA	22.58	1	7.9	1.5	NA	9	0.485	4.34	1.82
8941	2	8	19	2	1	2	0	1	742.915	0	6018.07	150.62	22.56	167.56	1213.36	29.9	22.19	70.7	78.5	9.33598	0	1	NA	0	NA	24.64	0	NA	NA	NA	NA	NA	NA	NA
8945	2	11	16	2	1	2	0.54	1	704.836	0	2427.19	78.73	13.94	106.28	1144.73	12.99	12.31	61.8	71	9.03159	0	0	NA	0	NA	21.11	0	2.8	10.5	4.729	18	0.429	4.16	1.9
8948	2	9	19	2	2	2	1.82	2	540.888	0	2018.36	108.09	22.1	56.6	1274.71	27.24	21.79	52.4	76	10.499	1	0	NA	0	NA	19.89	0	6.9	1.5	4.711	14	0.531	5.17	1.84
8954	1	12	19	2	2	1	2.05	2	420.166	0	1506.21	54.04	12.06	51.09	563.24	10.6	8.04	117.6	127.2	11.7296	0	0	NA	0	NA	40.6	0	8.1	1.9	NA	19	1.547	4.06	1
8958	1	4	19	2	2	1	5	3	410.807	0	1613.53	57.82	9.37	65.32	652.31	10.5	9.19	66.8	85.2	10.4244	0	0	NA	0	NA	26.46	0	6.8	1.7	4.733	11	0.655	3.05	1
8963	2	7	13	1	2	5	4.25	3	524.224	0	2694.05	124.02	13.03	75.57	408.47	13.61	10.05	61.9	76.8	9.76149	0	0	NA	0	NA	24.06	1	6.6	2.5	5.639	20	1.197	4.78	1.47
8976	2	4	19	2	2	2	0.18	1	663.155	0	1548.76	65.96	12.1	39.86	367.08	15.15	14.99	71.4	84.6	10.012	0	0	NA	0	NA	26.26	1	7.1	1.2	5.033	15	0.677	4.47	1.61
8983	1	3	12	1	2	1	1.84	2	319.6	0	1383.59	23.39	6.59	68.79	360.9	4.36	3.65	35.5	65	10.9094	1	0	NA	0	NA	18.56	1	6.9	0.8	NA	11	0.869	3.8	1.14
8986	1	3	17	2	1	1	1.45	2	681.2	0	4092.2	163.14	18.87	160.01	2364.39	23.45	22.91	66.4	85.3	10.468	0	0	NA	0	NA	22.19	0	7.3	NA	NA	13	2.947	14.33	1.36
8987	1	13	13	1	1	1	0.31	1	268.901	0	2439.38	93.38	21.73	78.63	1399.62	12.24	9.67	52.8	78	10.7344	0	0	NA	0	NA	20.42	0	6.4	1.9	5.494	15	0.395	3.39	1.16
8991	1	4	14	1	2	1	0.83	1	291.059	0	5850.79	241.72	35.5	390.14	1057.54	28.29	36.53	51.6	76.5	10.6497	0	0	NA	0	NA	20.46	0	6.4	1.8	NA	11	1.027	3.57	1.01
8993	2	12	15	1	2	2	2.47	2	620.836	0	3019.94	90.36	16.1	130.78	1181.47	16.27	15.55	83.2	92.4	10.13	0	0	NA	0	NA	31.51	1	5.4	1.8	4.533	51	0.914	5.79	1.19
8995	1	1	18	2	2	3	0.53	1	3458.85	0	3846.78	223.83	7.69	182.18	3683.36	16.42	18.37	64.8	86.6	10.758	1	1	1	1	2	26.06	0	6.6	1	4.822	11	0.802	4.45	1.2
8998	2	10	16	2	1	2	0.99	1	751.177	0	1545.38	54.45	4.02	60.77	304.26	7.91	5.25	138.8	137.9	11.7049	0	0	NA	0	NA	45.74	0	4.9	1.9	5.372	20	0.429	2.95	0.85
9005	2	6	14	1	1	1	0.92	1	299.61	0	1478.75	75	12.13	44.68	1320.71	13.67	17.28	49	71.1	10.1571	0	0	NA	0	NA	16.64	1	11	6.8	NA	7	1.016	3.05	1.11
9008	2	1	17	2	2	3	1.99	2	3382.51	0	2389.46	47.03	9.97	129.37	730.3	9.8	7.56	53.4	73.6	10.0718	0	0	NA	0	NA	19.76	1	3.6	2.9	4.394	13	0.553	4.01	1.8
9022	1	2	18	2	2	1	0.24	1	531.97	0	1010.21	33.33	4.34	30.48	649.31	4.59	5	89.8	111.1	11.724	0	0	NA	0	NA	41.16	0	10	6.1	NA	20	1.355	5.43	1.16
9026	1	1	13	1	1	3	3.88	3	3116.39	0	1173.08	41.37	9.74	36.98	789.83	8.05	5.18	61.9	84.1	10.6893	0	1	1	1	12	24.33	0	4.9	1	4.606	15	1.49	3.72	0.91
9028	1	8	17	2	1	3	5	3	2961.65	0	3168.01	137.54	16.38	113.75	882.94	34.67	29.92	73	84.2	9.85486	0	0	NA	0	NA	23.89	0	4.6	2.3	4.835	12	0.937	2.84	0.94
9043	2	11	19	2	1	2	2.1	2	777.373	0	3263.01	109.62	7.87	159.31	1221.97	28.31	17.34	92.5	96.9	10.0752	1	0	NA	0	NA	35.33	0	9.4	1	NA	54	1.931	5.38	1.44
9061	1	6	14	1	1	3	4.19	3	3821.95	0	3446.78	154.82	23.36	97.46	1975.99	26.51	20.73	125.1	124.8	11.158	0	0	NA	0	NA	37.89	1	8.4	1.7	5.617	25	1.919	4.86	0.8
9066	2	1	12	1	2	3	3.52	3	2804.99	0	2893.29	71.4	18.54	124.2	1675.98	12.59	9.86	50.8	68.8	9.65287	0	0	NA	0	NA	19.03	0	NA	NA	NA	NA	NA	NA	NA
9067	1	6	16	2	1	1	0.63	1	347.365	0	1221.44	69.17	4.57	58.28	916.93	6.39	9.2	68.6	80.1	9.67098	0	0	NA	0	NA	23.82	1	7.4	3.1	NA	17	1.106	4.45	1.28
9071	2	13	18	2	2	1	0.72	1	288.92	0	1223.85	56.2	20.4	44.84	409.42	8.38	5.96	70.4	81.9	9.76107	0	0	NA	0	NA	28.13	0	7.1	12.9	5.028	36	0.937	4.32	1.74
9072	1	2	19	2	2	2	0.9	1	1076.68	0	2017.87	79.16	9.29	73.61	621.94	8.71	9.11	51.5	71.6	9.97722	0	0	NA	0	NA	21.27	0	7	57.2	5.2	24	0.723	6.72	1.76
9074	2	2	19	2	2	3	1.46	2	3388.89	0	1829.18	57.87	9.81	42.34	1387.16	15.84	10.93	94.4	104.3	10.7349	0	0	NA	0	NA	32.32	0	12.5	4.1	NA	25	1.411	6.13	1.1
9075	2	11	18	2	1	1	1.8	2	665.226	0	2270.34	80.6	35.54	63.99	1025.33	30.69	10.2	58.3	81.2	10.6346	1	0	NA	0	NA	22.21	0	8.6	3.1	NA	14	0.7	4.14	1.29
9076	2	9	13	1	2	2	2.22	2	400.884	0	1578.2	52.39	8.34	32.98	950.87	8.08	5.78	104.6	100.9	9.86564	1	0	NA	0	NA	36.75	1	5.6	3.9	NA	22	0.61	4.53	1.06
9080	2	11	12	1	1	3	4.52	3	4030.81	0	3549.69	97.88	22.76	151.44	1895.04	17.68	15.02	35.6	62	10.3912	0	0	NA	0	NA	15.76	0	4.9	2.3	4.652	9	0.497	3.9	1.44
9082	2	2	12	1	2	1	1.59	2	259.051	0	923.53	22.66	13.23	25.69	245.85	6.15	2.96	41.2	66.4	10.3447	0	0	NA	0	NA	18.34	0	NA	NA	NA	NA	NA	NA	NA
9088	1	13	12	1	1	1	1.17	2	357.045	0	2091.51	60.73	7.85	87.4	779.9	9.85	7.97	98.9	119.5	12.0163	0	0	NA	0	NA	36.24	1	6.5	0.7	5.128	109	2.574	5.3	0.91
9100	2	6	12	1	2	1	0.71	1	239.831	0	3084.91	86.33	20.48	121.03	1241.01	23.91	15.01	57.6	74.5	9.81624	0	0	NA	0	NA	23.31	1	5.7	2.9	NA	9	0.576	3.83	1.29
9105	3	1	17	2	1	3	5	3	2039.69	0	1915.68	51.65	18.45	72.98	601.85	17.29	6.22	94.7	102.2	10.5021	0	0	NA	0	NA	29.62	0	7.8	2.9	NA	11	0.723	4.24	0.8
9110	1	13	19	2	1	1	0.64	1	264.241	0	4078.37	149.35	14.39	192.61	3319.55	17.89	21.06	72.3	84.6	9.9495	0	0	NA	0	NA	22.72	1	7.9	1.5	NA	9	0.576	4.4	1.45
9112	1	4	19	2	2	1	1.56	2	682.035	0	2669.08	64.5	19.54	145.61	638.94	11.47	8.03	83.6	101.8	11.1338	0	0	NA	0	NA	29.98	1	8.2	3	4.994	16	2.145	5.59	1.36
9132	2	3	14	1	1	2	2.05	2	749.868	0	1261.05	61.11	11.04	58.97	204.09	5.71	7.32	51.7	65.1	9.0539	0	0	NA	0	NA	18.49	0	6.4	5.6	NA	16	0.576	3.7	1.75
9133	2	11	18	2	1	2	0.27	1	717.563	0	3170.6	128.74	11.57	150.37	1365.21	13.99	18.28	78.4	77.6	8.76403	1	0	NA	0	NA	23.93	0	3.7	1.7	4.485	12	0.485	3.93	1.76
9140	1	3	16	2	2	1	0.25	1	443.124	0	1344.84	31.2	7.32	38.7	424.07	5.61	5.48	55	74.8	10.086	0	0	NA	0	NA	23.13	0	9.4	0.9	NA	8	1.332	4.42	1.26
9142	2	4	16	2	1	3	1.07	2	4807.92	0	1517.23	54.42	6.63	47.82	298.95	8.79	4.92	66.8	81.1	9.92276	0	0	NA	0	NA	22.4	1	8.8	1.4	NA	14	1.874	3.52	0.78
9146	1	5	19	2	2	1	4.64	3	685.194	0	1462.89	38.62	3.66	44.63	140.97	6.27	5.11	70	85.6	10.2312	0	0	NA	0	NA	29.67	0	NA	NA	NA	NA	NA	NA	NA
9161	2	3	16	2	2	1	1.22	2	285.466	0	1548.31	11.15	6.21	50	208.17	5.12	1.47	62.74	86.3	10.8953	0	0	NA	0	NA	24.97	0	4.3	1.4	4.183	17	0.44	3.59	1.21
9164	1	6	12	1	2	1	0.27	1	266.378	0	505.63	8.4	3.22	9.88	164.69	1.23	1.5	42.4	66.1	10.1512	1	0	NA	0	NA	17.99	0	6.9	3.5	5.233	8	0.429	3.57	1.64
9166	2	9	12	1	2	2	1.33	2	427.073	0	1628.86	55.6	5.72	91.97	218.77	8.39	8.58	66.4	82.9	10.1735	1	0	NA	0	NA	28.89	1	6.4	1.9	NA	8	1.603	3.93	0.95
9168	2	8	16	2	1	2	3.89	3	590.733	0	1928.18	64	8.01	67.09	688.69	13.94	7.84	106.6	121.3	11.7485	1	1	1	1	6	38.68	0	5	2.8	NA	33	0.621	4.4	1.36
9171	2	2	19	2	1	3	0.14	1	3622.34	0	2979.36	75.05	7.61	80.47	912.76	12.88	10.99	97	104.6	10.6205	0	0	NA	0	NA	29.32	1	8.3	2.6	4.861	32	1.4	3.98	1.05
9174	1	11	13	1	2	5	2.23	2	3597	0	1446.67	62.92	7.87	41.58	790.81	13.2	14.94	83.4	99.1	10.8515	0	0	NA	0	NA	32.21	0	7	1.3	NA	12	1.005	2.97	0.95
9175	1	7	18	2	2	2	5	3	672.794	0	2161.44	74.5	6.44	71.7	382.88	9.71	10.03	73	77.5	9.07069	1	0	NA	0	NA	29.09	0	7.2	2.9	4.983	23	0.621	3.72	1.09
9180	2	2	16	2	1	1	0.72	1	371.988	0	2242.79	130.42	22.8	99.35	982.7	16.45	15.18	79	89	10.0133	0	0	NA	0	NA	24.96	0	6.1	1.7	NA	12	0.847	3.59	1.34
9186	2	2	14	1	1	1	5	3	287.099	0	773.42	10.81	10.03	40.45	237.74	2.35	2.36	46.5	66.8	9.79603	0	0	NA	0	NA	17.92	1	6.4	0.9	NA	12	1.389	5.22	1.99
9195	1	2	19	2	2	5	0.44	1	2804.69	0	1124.36	17.35	5.28	36.82	107.47	6.58	3.71	92.2	99.4	10.3519	0	0	NA	0	NA	34.53	0	12.2	1	NA	15	0.734	5.04	1.11
9198	1	10	14	1	2	2	0.35	1	671.292	0	1431.84	26.72	6.09	69.04	466.29	5.47	5.16	76.1	82	9.39986	1	0	NA	0	NA	24.62	0	4.9	2.5	NA	14	0.485	2.97	1.04
9204	2	1	19	2	2	3	0.3	1	3052.13	0	3257.96	95.59	16.05	106.73	663.75	32.72	21.12	63.1	84.5	10.6376	1	0	NA	0	NA	25.63	0	9.7	0.6	NA	16	1.197	4.58	1.25
9205	1	12	12	1	2	1	0.78	1	260.334	0	1860.08	83.28	13.52	76.36	663.08	10.43	13.74	59.5	71.6	9.28228	0	0	NA	0	NA	23.1	0	6.3	3.7	5.056	7	0.587	2.92	1.1
9208	1	3	19	2	2	1	1.07	2	400.013	0	2616.03	81.33	21.41	129.02	584.47	15.25	10.87	53.1	69.5	9.53757	0	0	NA	0	NA	21.41	0	5.7	3.8	4.778	11	0.429	3.85	1.69
9224	2	3	12	1	1	1	0.31	1	373.256	0	792.45	42.96	5	29.69	422.34	4.6	5.79	53.84	80.4	10.9573	0	0	NA	0	NA	23.03	0	7.3	3.2	NA	13	0.61	2.77	1.36
9226	1	11	14	1	1	3	1.51	2	11768.5	0	1869.06	50.08	10.23	65.23	703.56	18.65	17.97	51.4	74.9	10.4472	1	0	NA	0	NA	21.37	0	6.9	1.3	NA	11	0.474	2.95	1.2
9228	3	1	14	1	2	5	1.19	2	4419.69	0	2111.35	89.81	9.38	94.4	648.88	11.9	9.06	44.8	73.9	11.0409	0	0	NA	0	NA	20.56	1	8.4	2	NA	12	0.779	3.85	1.42
9230	1	13	15	1	2	1	0.77	1	225.561	0	1036.8	21.92	6.55	24.44	269.59	6.34	2.79	47.4	76.3	11.0824	1	0	NA	0	NA	18.94	1	7.6	1.4	4.383	11	0.971	3.9	1.22
9233	2	10	14	1	1	1	3.07	3	346.089	0	1094.35	50.3	5.24	38.31	780.99	14.31	8.55	57.9	74.3	9.76449	0	0	NA	0	NA	19.19	0	5.7	4.1	NA	12	1.14	4.03	0.94
9236	2	3	12	1	1	1	0.88	1	284.22	0	727.89	15.1	2.35	20.22	263.36	2.96	2.15	70.64	91.5	10.8867	0	0	NA	0	NA	27.08	0	9.5	2.4	NA	12	1.524	3.18	1.1
9245	1	5	16	2	1	1	0.18	1	717.117	0	3181.72	99.84	14.6	65.12	1262.91	34.42	11.15	62.3	81.7	10.3509	0	0	NA	0	NA	22.61	0	5.6	4.6	5.122	13	1.061	3.75	1.04
9255	1	5	13	1	1	1	0.82	1	347.459	0	1764.12	57.22	13.97	74.44	364.01	11.41	9.68	46.2	70.7	10.4016	0	1	0	0	9	21.04	0	6.7	3.3	5.106	10	0.756	4.06	1.42
9257	1	12	14	1	2	1	1.47	2	335.597	0	2168.18	91.61	18.93	74.58	571.55	15.93	17.73	101.8	123.7	12.2602	0	1	1	1	6	41.72	0	7.9	2.2	5.006	26	0.982	4.68	1.36
9259	2	9	16	2	1	2	1.02	2	402.292	0	534.93	41.41	1.2	27.69	480.58	3.56	6.78	59.5	63.4	8.21922	0	0	NA	0	NA	19.56	0	4.2	2.2	NA	18	0.779	4.68	1.71
9261	2	7	12	1	2	4	5	3	2322.81	0	2009.29	72.15	9.71	88.03	483.76	19.77	21.11	66.6	88	10.7831	0	0	NA	0	NA	28.45	0	5.9	2.2	5.094	12	1.264	4.89	1.17
9265	2	3	12	1	1	1	1.14	2	283.822	0	1875.31	55.25	16.25	56.19	820.8	26.1	6.91	37.54	62.8	10.2497	0	0	NA	0	NA	16.8	1	12.6	0.5	NA	12	1.095	4.14	1.2
9266	1	3	12	1	1	1	0.7	1	372.432	0	3245.85	68.73	13.25	128.47	738.82	19.08	7.69	57.5	83	10.9457	1	0	NA	0	NA	23.21	0	8.9	2	NA	9	2.326	4.19	0.68
9269	2	1	13	1	1	3	2.17	2	3293.85	0	1403.97	61.67	7.8	50.42	1384.48	17.57	12.15	44.5	67.4	10.1037	1	0	NA	0	NA	17.56	1	4.6	7.9	5.444	13	0.61	4.58	1.72
9271	1	4	13	1	2	1	0.9	1	291.468	0	2379.35	82.98	37	104.25	1226.34	14	13.77	41.9	68.7	10.6133	0	0	NA	0	NA	16.47	0	7.8	3.4	NA	11	0.587	5.77	1.68
9272	1	5	17	2	1	3	3.29	3	3876.74	0	3269.52	104.82	16.41	122.37	1474.05	13.97	12.27	78.1	92.6	10.4782	1	0	NA	0	NA	26.49	0	6.6	2.7	NA	14	4.606	3.93	0.82
9276	1	12	18	2	2	1	1.29	2	463.699	1	1435.93	57.78	8.29	42.95	373.36	11	7.54	112	114.2	10.7909	0	1	1	1	11	37.38	0	7.3	0.6	NA	40	4.347	6.41	1.02
9278	1	6	14	1	1	1	0.9	1	346.972	0	3607.77	121.53	17.34	103.5	1663	22.39	14.3	86.2	99.2	10.6846	0	1	1	1	8	27.36	0	4.9	1.3	5.506	17	0.282	3.88	1.42
9284	2	7	12	1	1	4	4.63	3	2726.79	0	2883.48	119.76	13.91	114.68	1570.44	15.8	15.29	56.9	72.2	9.57152	0	0	NA	0	NA	21.98	0	5.5	3.3	5.372	11	0.835	3.54	1.09
9287	1	8	13	1	2	3	4.49	3	2425.8	0	1643.32	63.51	13.23	43.6	1000.07	21.95	6.54	44.9	65	9.70041	0	0	NA	0	NA	17.63	0	6.3	4.3	NA	11	0.485	3.15	1.3
9294	1	13	13	1	1	1	1.89	2	289.655	0	641.04	29.64	2.12	22.58	255.59	3.74	5.42	85.7	99.7	10.7697	1	0	NA	0	NA	28.77	0	5.3	2.2	5.539	15	1.061	4.24	0.93
9299	2	10	14	1	2	2	3.29	3	783.812	0	1722.09	92.79	3.36	88.04	1937.34	6.3	10.26	72.2	84.5	9.94462	1	1	0	0	11	24.6	0	7.2	2	4.833	11	0.745	4.29	1.22
9300	2	3	17	2	1	1	0.61	1	289.449	0	2204.38	80.12	19.24	69.18	703.18	18.88	16.67	53.34	74	10.1322	0	0	NA	0	NA	20.35	0	5.9	3.7	4.956	15	0.553	2.95	1.47
9301	1	12	18	2	2	3	0.96	1	3753.38	0	965.91	36.23	12.03	36.99	219.52	7.53	3.81	89.8	94.5	9.97226	1	0	NA	0	NA	33.02	0	3.8	2.1	4.994	12	0.7	4.63	1.55
9304	1	5	18	2	1	3	2.7	2	3876.74	0	3647.72	140.05	8.8	190.73	2637.09	15.35	18.06	68.7	79	9.53123	0	0	NA	0	NA	23.22	0	6.5	2.8	4.974	17	0.373	4.03	2
9312	1	11	17	2	2	3	0.85	1	4571.94	0	2180.32	54.82	8.83	67.39	241.99	6.97	5.04	65.9	84.5	10.4091	0	0	NA	0	NA	22.86	1	7.9	3.1	NA	10	0.723	3.08	1.28
9318	1	4	18	2	2	1	0.35	1	363.701	0	2843.79	77.4	20.53	93.46	1026.76	15.45	10.56	49.8	66.4	9.40922	0	0	NA	0	NA	20.44	0	7.1	0.9	NA	13	0.914	4.09	1.62
9319	2	5	12	1	2	2	0.31	1	609.703	1	1745.55	43.85	11.11	64.09	522.69	8.76	5.91	63.9	87.4	10.9335	1	0	NA	0	NA	26.06	1	NA	NA	NA	NA	NA	NA	NA
9320	1	1	13	1	1	5	3.36	3	3248.48	0	1508.44	64.84	9.26	46.93	603.13	12.03	9.98	36	60.2	10.0333	0	0	NA	0	NA	16.82	0	3.4	2.2	4.194	12	0.542	3.8	1.08
9335	1	8	17	2	1	2	4.64	3	560.641	0	2495.63	104.98	20.13	78.6	1271.73	18.41	9.18	61.5	70.8	9.02809	0	1	0	0	8	20.48	0	4.7	4.8	NA	20	0.271	4.81	1.81
9336	2	5	13	1	2	2	0.45	1	590.767	0	1291.97	64	2.22	35.33	554.89	8.58	9.99	71.3	79.2	9.37952	1	0	NA	0	NA	26.7	0	3.9	4.6	4.517	9	2.281	4.19	0.87
9342	3	1	18	2	2	4	2.51	2	2133.28	0	1453.47	44.39	8.98	50.83	269.09	6.72	4.91	60.8	72.9	9.34923	0	1	0	0	1	20.77	0	5.3	5.4	4.906	7	0.587	2.84	0.8
9355	1	6	18	2	2	1	0.07	1	354.41	0	1290.73	49.21	12.28	41.61	557.29	6.13	5.72	40	64	10.1193	0	0	NA	0	NA	18.87	0	6.1	0.6	NA	13	0.576	3.52	1.53
9359	1	8	15	1	1	2	0.23	1	619.212	0	4186.46	141.61	29.3	134.82	2083.22	63.38	19.12	66.7	73	8.9384	0	0	NA	0	NA	20.54	0	6.2	3.2	NA	8	0.734	2.53	1.44
9379	1	4	14	1	2	1	0.98	1	310.085	0	1398.84	35.91	13.86	29.12	391.62	10.34	4.26	84.2	95.9	10.4511	0	0	NA	0	NA	29.41	0	10	1	4.956	17	0.79	3.65	1.13
9383	2	3	14	1	1	1	0.31	1	373.256	0	1968.07	81.05	16.24	76.09	908.35	11.57	11.36	63.64	84	10.5297	0	0	NA	0	NA	25.27	1	5.2	1.5	NA	NA	NA	NA	NA
9384	2	1	19	2	1	3	2.47	2	3403.89	0	3444.01	116.12	12.51	148.43	1455.25	16.63	16.68	72	81	9.54594	1	0	NA	0	NA	21.2	1	NA	NA	NA	NA	NA	NA	NA
9386	1	13	12	1	2	1	0.64	1	221.132	0	608.32	28.9	3.76	25.68	441.86	3.16	3.5	54.6	76.7	10.38	0	0	NA	0	NA	22.61	0	NA	NA	NA	NA	NA	NA	NA
9388	2	3	14	1	1	1	1.17	2	298.431	0	1955.2	50.16	9.12	60.26	858.95	26.08	6	41.94	64.5	9.95968	0	0	NA	0	NA	17.85	0	6.2	0.7	5.244	20	1.231	3.28	0.89
9394	2	2	17	2	1	3	0.14	1	3668.25	0	2935.51	102.06	18.2	160	1275.16	13.92	12.55	86.7	100	10.7397	0	0	NA	0	NA	26.35	0	6.4	2.9	4.4	25	0.689	3.65	1.05
9397	1	10	14	1	2	1	0.6	1	251.948	0	1891.2	90.62	7.52	96.11	565.6	11.77	8.04	60.4	75.4	9.70181	0	0	NA	0	NA	20.7	1	8.4	1.8	NA	10	0.869	4.34	2.02
9411	2	11	15	1	1	3	3.59	3	3756.58	0	1907.43	38.51	7.53	61.08	207.35	9.24	7.35	53.9	88.3	12.0272	0	0	NA	0	NA	19.3	1	5.5	2.2	NA	17	3.624	3.05	0.98
9418	2	3	16	2	2	1	1.07	2	283.73	0	3295.62	102.51	16	130.29	1456.53	16.72	14.34	71.14	99.2	11.7613	0	0	NA	0	NA	28.61	0	12.1	1	4.317	8	1.592	9.28	1.72
9422	1	4	15	1	2	1	0.49	1	338.707	0	1386.22	45.96	7.36	52.97	464.1	8.23	7.17	84.5	115.3	12.543	0	0	NA	0	NA	36.29	0	6.8	1	NA	14	4.55	6.52	1.04
9428	1	5	14	1	2	3	0	1	3463.87	1	1267.32	25.94	8.22	40.57	272.93	6.68	3.65	39.2	59.3	9.47135	0	0	NA	0	NA	16.27	1	7	7.4	4.563	11	1.061	3.9	1.03
9433	2	13	14	1	2	4	1.12	2	2407.17	0	621.12	8.18	7.63	29.54	167.38	1.77	1.84	56.5	78.5	10.4435	0	0	NA	0	NA	23.25	0	9.4	5.2	NA	11	1.152	3.18	0.8
9436	1	13	16	2	2	1	1.75	2	243.861	0	1298.84	20.95	7.72	31.04	323.32	8.46	2.9	66	76.9	9.46574	1	0	NA	0	NA	22.76	1	6.9	2.9	NA	12	0.384	2.84	0.75
9437	1	9	12	1	1	2	2.16	2	759.359	0	1108.47	43.3	9.37	44.28	604.94	6.31	8.1	61.1	71.4	9.13435	0	1	0	0	6	20.87	0	3.1	3.8	4.535	15	0.44	5.46	1.59
9439	1	9	14	1	2	2	0.4	1	642.662	0	1367.99	48.3	5.55	63.83	299.43	7.3	5.28	43.1	64.2	9.77904	0	0	NA	0	NA	17.85	0	4.4	1.7	NA	14	1.016	3.83	1.18
9440	2	1	15	1	1	3	1.78	2	3293.92	0	2911.21	71.08	10.57	97.87	1172.38	15.42	7.88	65	73.5	9.11655	0	0	NA	0	NA	21.03	0	6.1	2.3	4.994	11	0.948	3.59	1.17
9442	2	12	14	1	1	2	0.9	1	658.16	0	4049.47	121.3	19.98	101.56	1340.72	21.78	17.39	63.1	75.2	9.4668	1	0	NA	0	NA	22.38	0	3.4	3.7	4.822	18	0.485	3.52	1.34
9447	1	10	18	2	2	1	0.94	1	298.254	0	1511.04	46.35	6.41	48.46	767.46	7.51	6.82	50.5	65	9.14677	0	0	NA	0	NA	21.32	0	10.2	0.6	4.839	8	0.418	3.57	1.64
9462	1	1	14	1	2	3	2.71	2	2933.15	0	2089.75	68.65	13.83	56.54	1461.54	8.94	9.39	82	96.1	10.6125	1	0	NA	0	NA	30.38	1	8.9	1.7	5.189	22	2.676	4.58	0.76
9464	1	10	19	2	2	3	5	3	3346.25	0	2476.29	69.14	13.24	97.23	787.13	10.66	8.73	50.8	64.8	9.09166	0	0	NA	0	NA	17.35	0	3.4	1.6	4.278	7	1.095	4.14	1.53
9471	2	8	14	1	2	5	1.66	2	525.027	1	2508.54	101.01	8.52	133.35	1325.79	13.12	14.61	56.8	76.6	10.1638	0	1	1	1	5	24.2	0	5.1	4.1	NA	23	0.44	2.72	1.25
9472	2	2	14	1	2	3	4.55	3	2721.03	1	1686.84	35.33	11.89	48.17	483.04	8.38	4.99	58.7	75.4	9.8413	0	1	1	1	6	19.7	0	7.1	7.3	NA	11	1.287	3.96	1.08
9473	1	4	16	2	1	1	1.34	2	356.903	0	2637.67	104.6	22.23	106.26	1041.04	27.02	23.24	58.1	75.5	9.9051	1	0	NA	0	NA	21.11	1	6.9	2.3	5.45	12	0.452	3.18	1.01
9476	1	10	12	1	2	1	0.94	1	241.025	0	1939.13	58.5	10.58	60.35	1112.54	19.6	17.62	46.9	69.4	10.1338	0	0	NA	0	NA	21.73	0	5.6	4.4	5.594	11	1.344	3.54	1.04
9486	1	9	14	1	1	2	1.28	2	725.324	0	2047.94	95.36	3.58	84.83	1013.56	11.28	10.48	55.5	70.4	9.44988	0	0	NA	0	NA	19.64	0	5.3	3.7	NA	25	0.869	5.28	1.56
9493	2	12	15	1	2	2	3.2	3	584.09	0	2548.02	55.82	12.8	97.48	837.1	15.01	8.29	59.8	81.2	10.5004	0	0	NA	0	NA	21.97	0	6.6	0.8	4.594	8	0.519	3.54	1.5
9498	2	6	15	1	1	1	4.11	3	290.422	1	2594	78.85	14.49	110.36	909.69	26.64	19.44	63.1	70.1	8.82477	0	1	1	1	5	20.01	0	6.1	1.8	4.706	12	0.79	2.4	1.26
9500	2	1	17	2	1	3	3.51	3	3310.25	0	3804.49	143.16	19.88	146.35	2176.5	36.34	23.94	78.2	80.6	9.11448	0	0	NA	0	NA	23.63	0	5.9	0.9	NA	18	1.253	3.47	1.22
9504	1	8	19	2	2	3	5	3	3070.34	0	2485.28	52.53	17.73	61.47	475.03	16.73	5.72	64.4	80	9.9689	0	1	1	1	10	21.92	0	5.3	1.2	4.974	16	0.96	5.02	1.54
9514	1	7	18	2	1	5	3.24	3	4616.42	0	2099.51	124.87	10.26	76.6	326.6	19.12	21.29	61.4	71	9.06096	0	0	NA	0	NA	19.67	1	6.1	1.4	NA	21	0.982	3.39	1.31
9524	2	2	13	1	2	1	4.4	3	225.421	0	3639.06	84.22	17.35	95.94	1338.26	23.68	11.81	44.3	70.8	10.6373	0	0	NA	0	NA	18.3	1	7.7	3.4	4.961	11	0.914	4.16	1.26
9529	1	4	12	1	2	1	0.63	1	319.621	0	1105.23	29.89	6.18	38.02	767.78	4.74	4.1	35.2	65	10.9557	0	0	NA	0	NA	17.63	0	4.1	2.8	4.3	13	0.779	3.72	1.28
9531	2	2	16	2	1	1	4.4	3	265.686	0	2143.23	39.95	15.14	55.85	790.08	13.9	7	64.1	82.8	10.3419	0	0	NA	0	NA	21.9	0	7.1	3.7	4.828	20	0.858	4.45	0.96
9534	1	1	16	2	1	3	5	3	3509.56	0	2937.22	108.45	11.44	115.33	1608.27	19.71	13.97	68.3	78.5	9.49859	0	0	NA	0	NA	20.57	0	7.5	1	NA	15	1.027	4.22	0.98
9543	1	1	16	2	2	3	4.4	3	3443.88	0	1853.62	70.61	5.62	74.27	661.37	13.31	12.72	57.4	70.7	9.33176	0	0	NA	0	NA	20.63	0	5.2	1.2	5.394	11	0.384	3.08	1.22
9551	1	12	15	1	1	1	2.16	2	455.314	0	2622.84	108.09	12.66	77.62	1581.38	32.32	27.9	88.5	99.3	10.5555	0	0	NA	0	NA	27.96	1	12.9	1.8	NA	17	1.005	4.45	0.98
9563	2	4	17	2	1	2	1.06	2	531.499	0	2590.53	92.19	3.33	88.8	424.16	10.86	8.45	74.9	78.2	9.03578	0	0	NA	0	NA	21.26	1	5.3	0.6	NA	12	0.406	3.41	1.41
9575	2	3	15	1	2	1	1.09	2	310.085	0	1166.65	58.22	2.46	41.89	238.81	6.09	5.99	64.4	83.4	10.3926	1	0	NA	0	NA	25.41	0	7.2	1	NA	14	0.802	4.03	1.3
9577	1	12	15	1	2	3	2.7	2	3161.51	0	2463.22	83.6	16.2	87.23	1413.06	16.33	12.57	61.7	74.1	9.43356	0	0	NA	0	NA	23.89	0	5.6	5	NA	9	0.655	4.6	1.84
9578	2	1	12	1	1	3	3.05	3	3529.98	0	1956.56	69.35	4.71	89.49	728.12	15.44	10.79	42.04	64.2	9.90156	0	0	NA	0	NA	17.96	1	9.1	0.6	NA	12	0.576	3.67	1.53
9583	2	9	14	1	1	2	1.9	2	431.603	1	3349.35	125.81	9.28	145.82	658.99	20.17	15.71	46.4	61.8	9.07255	1	1	1	1	2	16.44	0	5.9	5.3	NA	21	0.418	3.9	1.76
9591	2	10	15	1	2	2	0.72	1	710.625	0	3089.09	97.32	14.4	125.51	968.29	36.98	14.02	49.5	73.1	10.39	0	0	NA	0	NA	19.83	0	6.3	1	NA	18	0.429	4.22	1.92
9593	2	12	12	1	2	3	2.26	2	3629.7	0	1813.4	58.26	10.52	65.52	1295.29	22.97	24.06	45	76.3	11.3741	0	0	NA	0	NA	20.97	0	6.8	2.3	5.133	16	1.423	3.36	1.04
9594	1	9	15	1	1	2	0.13	1	774.163	0	3421.13	61.55	9.19	122.34	1391.85	17.6	15.02	50.8	65.9	9.24599	0	0	NA	0	NA	20.22	0	7.3	3.2	NA	13	0.485	2.9	1.44
9596	1	2	12	1	2	3	2.75	2	3809.07	0	2603.4	56.05	8.1	93.77	1186.93	10.79	7.02	49.8	71.4	10.1177	1	0	NA	0	NA	17.67	0	5.9	5.7	5.083	12	1.852	3.8	0.91
9605	2	6	16	2	2	1	2.71	2	385.348	0	764.49	37.57	13.85	13.08	286.43	7.42	2.58	71	86.3	10.2419	0	1	0	0	15	26.08	0	6.8	1	NA	7	0.677	3.62	0.93
9606	1	11	18	2	2	3	0.24	1	3953.09	0	1094.93	49.61	5.5	61.52	273.31	8.33	9.62	61	90.5	11.5873	0	1	0	0	12	24.91	1	6.9	3.2	NA	130	1.253	4.81	1.74
9608	1	6	16	2	1	1	3.46	3	327.349	0	1315.95	68.47	11.57	39.23	742.95	11.31	9.09	83.7	89.2	9.74994	0	0	NA	0	NA	26.42	1	5.8	2.9	NA	19	2.36	6.15	0.86
9612	2	13	16	2	2	1	5	3	312.938	0	420.94	10.7	2.31	9.76	176.04	2.96	1.24	90.2	97.9	10.3081	1	0	NA	0	NA	35.19	0	NA	NA	NA	NA	NA	NA	NA
9613	1	9	15	1	1	2	1.54	2	707.123	0	2668.26	100.04	5.33	114.25	1105.93	12.87	11.56	68.1	73.7	8.93087	1	0	NA	0	NA	22.47	0	5.7	1.5	4.857	9	0.689	3.54	1.02
9616	2	3	17	2	2	1	3.18	3	305.811	0	2461.15	64.05	9.99	109.68	791.97	10.33	7.24	79.04	100.5	11.3043	0	0	NA	0	NA	38.6	0	8.4	0.9	4.933	17	1.219	4.09	1.17
9629	2	12	12	1	1	3	5	3	3138.14	0	3255.71	145.44	13.4	116.73	3621.15	15.25	16.82	37	61.5	10.1105	0	0	NA	0	NA	15.58	0	NA	NA	NA	NA	NA	NA	NA
9641	1	4	16	2	1	1	0.44	1	354.805	0	3562.13	166.83	62.12	128.3	2215.74	46.51	29.97	57.9	72.8	9.56736	0	0	NA	0	NA	17.44	0	3	1.1	5.65	10	1.039	3.26	0.89
9642	2	8	16	2	2	3	3.88	3	2987.22	0	2143.67	81.12	11.98	97.44	1044.7	14.74	11.27	57.2	74.6	9.86372	0	1	0	0	10	20.24	0	8	6	NA	26	0.621	5.02	1.89
9643	2	2	12	1	1	1	3.59	3	417.137	0	2590.19	93.11	23.78	102.58	887.91	18.61	9.62	64.2	84.5	10.546	0	0	NA	0	NA	26.62	0	5.5	1.7	5.172	NA	NA	NA	NA
9647	2	1	17	2	1	3	2.17	2	3310.25	0	2175.21	65.76	14.82	82.97	1474.83	11.7	9.21	80	89.8	10.0399	1	0	NA	0	NA	25.54	0	5.5	3.4	5.233	22	0.666	3.9	1.22
9652	1	3	16	2	1	1	0.87	1	382.437	0	1339.29	41.45	2.93	36.09	636.31	4.62	6.99	75.6	88.4	10.167	0	0	NA	0	NA	25.5	1	7.4	1	NA	15	1.106	4.55	1.26
9663	1	12	17	2	2	3	4.49	3	3753.38	0	1863.79	95.61	8.29	71.44	299.43	12.15	13.83	55.7	75.2	10.076	0	1	1	1	2	23.46	0	7.6	2	NA	12	0.361	3.67	1.53
9664	1	7	14	1	2	2	0	1	490.414	0	1628.67	39.89	9.72	66.57	302.74	8.04	5.95	45.9	64.6	9.53512	0	0	NA	0	NA	18.11	0	4.7	2	NA	16	0.508	3.13	1.09
9678	1	10	19	2	2	3	0.53	1	3259.25	0	2402.1	105.85	13.17	138.9	1488.57	17.14	20.44	71.9	91.7	10.8145	1	0	NA	0	NA	24.97	0	4.9	2.7	NA	9	1.174	4.27	1.69
9680	1	3	13	1	1	1	2.99	2	407.916	0	1382.36	61.54	7.55	63.97	436.19	10.24	11.06	55.2	76	10.2293	0	0	NA	0	NA	20.73	1	7.3	1.7	NA	13	0.756	3.93	1
9694	1	11	16	2	1	3	1.13	2	4179.17	0	2126.97	74.45	6.9	79.77	1471.56	7.99	11.05	64.4	76	9.47045	1	0	NA	0	NA	20.89	0	6.2	1.3	4.944	11	0.677	3.15	1.56
9700	1	4	12	1	2	1	2.35	2	572.614	1	708.39	33.65	2.26	25.54	860.81	9.08	4.02	70.2	93.4	11.1475	0	0	NA	0	NA	29.56	0	9.3	0.9	NA	17	0.576	2.56	1.46
9707	2	5	14	1	2	2	1.3	2	735.631	0	1713.5	89.92	4.92	57.52	465.25	9.3	5.59	49.9	69.4	9.82447	0	0	NA	0	NA	21.83	1	10.1	1.4	4.6	12	1.163	4.06	1.25
9713	2	2	13	1	2	1	1.48	2	272.278	0	1816.85	78.33	19.54	65.53	1282.35	15.61	11.5	76.1	98.5	11.2913	0	0	NA	0	NA	31.72	1	10.6	1.2	NA	16	1.829	4.5	1.16
9721	1	12	12	1	1	1	0.58	1	316.544	0	3958.7	149.28	34.51	178.42	1182.02	25.22	20.46	39.7	70.1	11.1256	0	0	NA	0	NA	18	0	5.2	3	4.861	12	0.35	3.39	0.96
9722	1	5	17	2	1	2	0.49	1	781.574	0	4705.22	131.52	23.31	168.31	2057.32	38.02	25.34	50.2	66.7	9.414	1	0	NA	0	NA	19.01	0	3.3	1.3	NA	23	0.768	4.11	1.22
9733	2	2	14	1	2	1	1.55	2	226.143	0	2377.3	74.89	19.97	99.67	1652.51	23.65	16.84	37.5	61.1	9.97759	0	0	NA	0	NA	15.23	0	6.1	2.3	4.717	7	0.576	3.78	1.26
9747	1	4	17	2	2	1	1.63	2	378.095	0	1064.9	36.42	18.16	25.14	500.44	12.99	9.32	51.6	69.4	9.66128	0	0	NA	0	NA	20.88	0	6.9	2.8	NA	8	1.005	4.06	1.26
9754	2	9	17	2	2	2	1.9	2	489.735	1	1325.69	26.4	9.43	52.67	370.77	16.88	2.82	61	81.8	10.4734	1	1	1	1	12	20.5	1	4.6	2.9	NA	26	0.44	4.37	0.8
9758	1	9	13	1	1	2	0.54	1	738.421	0	1504.68	68.41	1.9	73.08	113.01	5.04	8.44	59.2	72.4	9.40974	1	0	NA	0	NA	22.36	1	5.1	1.3	5.196	13	0.406	4.01	1.6
9759	1	7	13	1	2	2	0.7	1	512.12	0	2314.83	49.44	13.43	65.96	413.86	15.59	7.75	45.1	63.7	9.4853	0	0	NA	0	NA	17.36	0	3.4	1.5	NA	12	0.598	4.34	1.91
9761	1	7	17	2	2	2	0.21	1	726.136	0	579.39	21.83	5.71	17.64	416.25	3.76	2.71	95.6	87	8.89796	0	0	NA	0	NA	32.31	0	5.3	2.8	4.794	13	0.485	3.75	2.27
9763	2	5	14	1	2	2	0.45	1	590.767	0	853.2	12.65	5.16	18.88	220.71	4.35	3.91	75.3	88.1	10.1526	1	0	NA	0	NA	29.64	0	7.7	1.8	5.044	29	1.174	5.02	1.06
9768	1	1	15	1	2	3	2.35	2	3015.26	0	702.28	19.78	3.31	20.28	251.96	4.52	2.52	97	103	10.4581	1	1	0	0	1	34.57	1	NA	NA	NA	NA	NA	NA	NA
9776	1	4	15	1	2	1	2.64	2	291.899	0	1626.38	34	9.46	60.4	263.97	7.73	4.47	46.9	69.1	10.09	1	0	NA	0	NA	19.05	0	9.4	2.3	NA	10	0.813	4.4	1.26
9781	2	6	18	2	2	3	3.76	3	3300.38	0	2318.97	161.83	12.87	26.44	1627.39	17.36	16.37	66.5	83.8	10.2762	1	0	NA	0	NA	23.53	1	5.7	3.1	NA	19	0.892	4.06	1.62
9789	1	3	13	1	1	1	1.13	2	354.697	0	1366.25	65.21	21.71	50.51	463.18	12.9	9.73	85	108.2	11.7359	0	0	NA	0	NA	31.45	1	8.6	5.9	NA	17	0.542	2.97	0.94
9799	1	1	17	2	2	3	1.2	2	3458.85	0	4076.46	107.09	25.59	155.51	1230.84	23.26	15.21	59.1	77	10.0161	0	0	NA	0	NA	20.89	0	10	0.9	NA	13	1.039	3.13	1.17
9801	1	3	12	1	2	1	2.95	2	304.381	0	2205.95	65.68	16.55	84.97	506.15	24.09	11.1	53.8	68.9	9.39351	1	0	NA	0	NA	21.15	0	5	1.7	4.489	9	0.621	3.13	1.14
9810	1	8	18	2	2	3	1.24	2	4562.61	0	3223.39	74.26	18.63	123.52	1546	22.1	16.17	72.7	85.4	10.0159	0	0	NA	0	NA	25.73	0	6.9	1.3	4.8	10	0.61	3.8	0.87
9827	2	4	13	1	1	4	0.53	1	2885.09	0	4253	170.22	22.01	138.04	1975.33	32.74	27.58	55.7	68.6	9.19171	0	0	NA	0	NA	18.59	0	5.1	1.6	5.061	17	1.039	4.09	1.08
9830	1	4	13	1	1	1	1.09	2	374.759	0	974.53	23.5	3.17	47.25	449.68	6.74	3.17	55.2	72	9.69087	1	0	NA	0	NA	18.13	1	5	5.7	5.556	14	0.181	2.72	1.24
9835	1	9	15	1	2	2	0.36	1	720.08	0	1683.84	82.77	15.61	85.08	252.82	14.03	13.79	85.8	99.9	10.785	0	0	NA	0	NA	34.99	1	9.6	0.7	4.485	31	0.598	3.54	1.13
9839	2	6	12	1	2	1	0.23	1	235.792	0	971.79	46.1	17.63	27.81	681.26	12.38	8.98	55.8	83.3	11.1514	0	0	NA	0	NA	24.25	0	6.9	1	5.089	13	2.123	4.68	1.18
9847	2	12	17	2	1	2	3.51	3	576.25	0	2551.22	164.83	8.21	112.57	764.46	18.51	27.74	82.6	84.5	9.29751	0	0	NA	0	NA	26.31	1	4.9	0.8	4.633	9	0.384	3.67	1.69
9848	2	7	12	1	2	4	1.33	2	400.884	0	1640.24	65.15	11.29	89.95	1383.69	7.72	8.24	56.1	73	9.74634	0	0	NA	0	NA	21.01	0	6.4	4.4	NA	13	0.926	2.79	1.28
9853	1	13	16	2	1	1	1	2	297.545	0	3920.14	137.22	42.8	105.91	1726.04	29.05	17.75	86.2	90.5	9.74754	0	0	NA	0	NA	25.32	0	7.5	0.7	5.122	11	0.96	2.92	0.86
9858	2	2	13	1	1	1	0.63	1	346.199	0	2742.3	155.83	15.9	109.18	1679.69	22.62	29.84	48.5	68.2	9.79295	0	0	NA	0	NA	18.78	0	7.8	4.3	5.483	14	1.829	3.62	1.47
9863	2	3	16	2	1	1	4.06	3	357.363	0	969.19	24.13	7.92	41.16	398.12	3.6	3.51	66.94	78.6	9.60682	0	0	NA	0	NA	21.06	1	8.1	0.9	4.733	10	0.632	3.59	1.1
9864	2	9	16	2	2	2	0.99	1	642.231	0	1616.26	57.39	7.06	47.18	679	16.27	12.54	66.6	77.5	9.49652	0	0	NA	0	NA	23.88	0	9.1	1.7	4.269	11	0.395	3.8	1.5
9871	1	1	18	2	1	3	3.87	3	3632.96	0	6118.61	120.98	61.56	181.72	1612.1	36.57	15.54	57.4	68	8.97538	0	0	NA	0	NA	17.41	1	4.4	4.4	4.133	10	0.485	2.64	1.17
9873	1	12	15	1	2	1	0.86	1	345.503	0	2448.69	107.38	19.15	94.94	692.49	17.05	13.62	55.8	75.2	10.067	0	0	NA	0	NA	21.61	1	8.4	2.3	NA	10	0.632	4.27	1.23
9877	2	8	13	1	2	3	5	3	2608.56	0	2124.82	73.3	14.16	85.39	583.18	16.57	10.98	71.9	101.6	11.982	0	0	NA	0	NA	29.43	0	NA	NA	NA	NA	NA	NA	NA
9880	2	11	12	1	2	5	0.61	1	660.48	0	2186.96	89.64	21.32	40.4	731.14	21.13	13.5	40.2	68	10.725	1	0	NA	0	NA	17.11	1	6.1	2.8	NA	7	0.892	5.35	1.66
9882	1	6	17	2	2	1	0.9	1	362.726	1	1722.13	70.43	17.9	48.58	943.39	20.79	14.26	70.3	85.7	10.2212	0	1	1	1	6	25.15	0	7.1	5.6	4.828	10	0.452	4.45	1.58
9886	1	10	17	2	2	3	4.24	3	3259.25	0	687.27	30.37	7.47	31.46	195.21	5.35	5.71	80.6	98.3	10.9493	0	1	0	0	1	28.69	0	12.2	0.9	NA	24	0.553	4.24	2.23
9897	1	3	14	1	1	1	0.78	1	388.492	0	2162.63	57.95	11.6	69.72	1241.14	16.95	12.25	65.6	79.9	9.86495	0	0	NA	0	NA	22.62	0	NA	NA	NA	NA	NA	NA	NA
9900	1	1	12	1	1	1	4.22	3	602.691	0	1939.83	95.46	3.57	84.14	1741.24	12.53	14.89	30.9	60.5	10.8837	1	0	NA	0	NA	15.41	0	7.5	3.8	NA	16	1.106	4.19	1.69
9905	1	12	18	2	1	1	0.83	1	363.384	0	1459.63	48.87	22.51	69.34	854.49	9.79	7.54	78.9	91.3	10.2786	0	0	NA	0	NA	25.79	0	6.1	1.3	4.961	12	0.711	4.32	1.12
9913	2	13	17	2	2	1	0.84	1	280.3	0	2543.06	89.48	5.19	102.62	270.56	12.98	14.2	51.1	69.1	9.66646	0	0	NA	0	NA	20.84	0	12	14.1	5.222	10	0.463	3.15	1.22
9919	2	3	17	2	2	1	0.31	1	374.674	0	1654.63	40.09	4.72	68.26	584.32	5.08	3.87	64.04	91	11.3714	0	0	NA	0	NA	29.08	1	9.4	2.3	NA	13	1.084	2.92	1.02
9936	1	10	17	2	2	3	4	3	3419.08	0	3056.39	52.18	13.81	106.34	720.12	11.6	7.15	54.1	70.7	9.61216	1	0	NA	0	NA	19.94	0	5.9	4.9	5.411	9	0.531	3.08	1.25
9939	2	3	13	1	2	1	0.88	1	307.596	0	1065.33	49.58	6.36	22.03	572.85	11.64	5.91	113.14	125	11.7517	0	0	NA	0	NA	42.01	0	10.2	3.1	4.789	27	1.558	3.18	0.95
9941	1	8	15	1	2	2	3.33	3	530.254	0	1478.97	41.18	6.04	82.46	374.06	5.45	2.04	92	101.9	10.6238	1	0	NA	0	NA	31.76	0	7.2	5.7	NA	17	1.106	4.06	1.22
9951	2	11	15	1	1	2	0.92	1	758.271	0	2874.96	73.55	13.49	128.26	711.97	13.98	12.75	97.7	96.2	9.73258	0	0	NA	0	NA	32.38	0	5.1	1.3	5.179	17	0.621	3.96	1.34
9953	2	7	14	1	1	2	0.92	1	553.342	0	1120.01	60.23	4.09	40.28	178.53	6.66	5.22	66	88.7	10.9182	0	0	NA	0	NA	26.01	0	5.1	3.3	NA	36	0.994	3.18	1.17
9970	2	27	16	2	1	4	3.42	3	3795.64	0	2224	73.37	29.2	79.89	1160	13.75	9.73	139.1	129	10.9377	0	0	NA	0	NA	39.23	1	NA	NA	NA	NA	NA	NA	NA
9971	2	14	14	1	2	4	0.38	1	712.077	0	863	33.57	1.5	17.16	635	11.1	3.32	62.2	76.4	9.6872	0	0	NA	0	NA	27.28	0	5.4	1.9	NA	12	0.677	4.16	1.24
9974	1	24	13	1	1	2	3.12	3	670.806	0	2551	56.3	22.8	79.21	1178	21.31	16.49	74.5	80.5	9.32648	0	0	NA	0	NA	25.18	0	4.3	0.9	5.839	22	0.96	3.18	1.47
9978	1	27	16	2	1	3	5	3	3325.16	0	3285	66.35	12.8	103.49	1377	25.24	16.87	74.8	83.8	9.68932	0	0	NA	0	NA	21.12	0	8.1	1.3	NA	14	0.779	3.26	1.06
9982	1	26	13	1	1	3	2.18	2	3206.28	1	1919	43.94	8.7	68.61	1040	8.98	5.55	37.4	59.7	9.76199	0	0	NA	0	NA	15.19	0	5.9	4.4	NA	17	0.508	4.65	1.71
9993	2	17	16	2	1	1	1.42	2	326.343	0	1369	37.05	12.3	27.29	355	12.47	4.7	90.4	91.5	9.62358	0	0	NA	0	NA	28.44	0	8	5.5	5.461	16	0.835	3.8	1.27
9997	2	20	14	1	1	2	0.31	1	865.537	0	940	29.82	5.4	38.32	447	2.52	3.87	52.7	63.4	8.73341	1	0	NA	0	NA	19.03	0	5.7	12.3	5.172	24	0.474	4.16	1.55
10000	2	15	18	2	1	3	4.2	3	2930.47	0	770	43.46	3	26.32	285	6.04	8.71	114.3	115.6	10.8127	1	1	0	0	12	36.86	1	8.2	1.2	NA	21	2.224	3.9	0.83
10002	2	25	17	2	1	4	2.83	2	3117.84	0	2150	112.15	14.6	108.69	854	17.2	14.66	53.8	68.7	9.36625	0	0	NA	0	NA	19.69	0	4.9	6.4	NA	16	0.485	4.22	1.58
10011	1	19	17	2	2	5	1.71	2	3346.16	0	960	16.31	2.4	22.5	147	2.87	1.55	61.2	92.5	11.824	0	0	NA	0	NA	24.24	0	NA	NA	NA	NA	NA	NA	NA
10012	1	16	14	1	2	2	0.66	1	695.229	0	1384	47.07	9.9	50.58	586	10.89	4.91	50.7	66	9.26915	0	0	NA	0	NA	20.05	0	6.5	12	4.55	11	0.384	3.23	1.16
10015	2	17	15	1	2	3	5	3	2527.21	0	2600	97.76	9.8	71.77	1181	19.65	14.34	49.8	67.5	9.56509	0	0	NA	0	NA	18.72	0	4.6	3.4	5.033	11	1.287	5.43	1.66
10018	2	22	15	1	2	1	3.33	3	619.225	0	2609	69.71	12	104.82	1731	16.61	15	47.1	69.3	10.0977	0	0	NA	0	NA	18.24	1	7.4	0.9	4.733	14	0.61	3.93	1.78
10023	2	21	13	1	1	3	5	3	2700.96	0	3634	115.24	23.8	132.05	2308	57.77	22.47	48.3	68.2	9.8132	0	0	NA	0	NA	18.4	0	4.1	4.6	5.339	10	0.587	3.23	1.29
10030	2	26	14	1	2	2	0.91	1	472.98	0	611	13.47	2.6	10.77	137	4.97	1.23	70.1	84.4	10.0805	0	0	NA	0	NA	24.99	0	6.4	1.2	4.95	14	0.429	2.84	1.16
10035	2	16	18	2	2	3	0.29	1	746.103	0	1337	85.51	7.4	34.88	982	20.8	12.82	62.4	83.8	10.6084	1	0	NA	0	NA	23.57	0	10.5	4.1	NA	16	2.032	6.44	0.88
10036	1	19	17	2	2	3	2.05	2	3304.28	0	2067	76.11	15.7	74.56	1626	22.23	9.37	60.1	83.4	10.7579	0	0	NA	0	NA	23.74	0	6.4	6.6	NA	NA	NA	NA	NA
10041	2	15	16	2	1	1	1.26	2	387.82	0	1584	38.34	6.1	48.61	333	6.57	4.6	111.5	129.7	12.2829	0	0	NA	0	NA	40.96	0	NA	NA	NA	NA	NA	NA	NA
10042	1	16	14	1	1	2	0.73	1	765.139	0	1674	48.3	14.3	69.84	930	8.73	5.98	77.3	92.9	10.5664	0	0	NA	0	NA	28.05	1	4.8	11	NA	11	1.411	4.06	0.93
10043	1	22	14	1	1	1	2.53	2	740.451	0	4090	182.23	18.6	173.82	1174	19.99	17.7	51.4	76	10.6006	0	0	NA	0	NA	19.71	1	4.9	1.5	NA	13	0.553	3.65	1.14
10045	2	15	18	2	1	2	1.33	2	645.289	0	3037	60.66	16.4	68.69	971	48.33	9.22	54.7	66	8.92381	0	0	NA	0	NA	17.96	0	NA	NA	NA	NA	NA	NA	NA
10047	2	15	16	2	2	1	1.12	2	363.187	0	799	43.17	6	23.05	184	6.15	6.77	53	81.5	11.1949	0	0	NA	0	NA	22.91	0	8.5	1.7	4.611	13	0.802	3.78	1.06
10054	2	17	18	2	1	1	1.92	2	322.234	0	9092	337.01	61.6	396.06	5531	66.47	38.11	76.9	87	9.92101	1	0	NA	0	NA	25.61	1	8.6	1.9	NA	22	1.129	4.47	1.27
10058	2	28	17	2	2	1	1.05	2	296.587	0	2114	62.58	19.3	69.61	1340	20.17	13.61	50.7	74	10.3927	0	0	NA	0	NA	22.32	0	7.9	0.6	NA	10	0.96	4.42	1.66
10063	2	15	14	1	2	5	2.38	2	2822.57	0	2307	72.85	15.6	80.16	1205	18.95	15.28	43.1	67.7	10.3122	0	0	NA	0	NA	19.41	0	3.7	1.7	5.261	13	0.463	4.14	1.22
10064	2	19	17	2	1	3	0.94	1	3540.81	0	1722	40.23	40.6	35.79	466	15.25	7.38	83.5	89	9.73973	0	0	NA	0	NA	25.4	0	6.1	2.8	5.378	13	0.644	3.72	1.24
10068	2	27	17	2	1	1	0.59	1	659.368	1	3063	138.85	31.1	132.81	1643	18.39	17.52	63.6	83.2	10.4327	0	0	NA	0	NA	22.56	0	6.1	2.5	5.022	25	1.253	2.95	1.06
10069	2	24	12	1	1	5	3.59	3	3502.26	0	2240	110.53	14.7	121.55	1694	13.08	21.14	44.8	81.5	12.1764	0	0	NA	0	NA	24.01	0	6.9	3.7	4.783	11	1.152	4.55	0.98
10071	2	14	17	2	2	3	1.24	2	1994.72	0	1398	40.79	4.2	75.16	255	3.96	3.83	93.1	104.6	10.8407	0	1	1	1	1	31.11	0	10.3	3.7	4.978	19	0.768	4.71	0.93
10091	1	28	16	2	2	1	1.42	2	348.616	0	2041	89.02	9.1	79.24	935	15.03	8.15	65.3	82.5	10.2093	0	0	NA	0	NA	23.19	0	7.8	1.3	NA	13	0.971	4.63	1.55
10110	2	16	17	2	1	2	0.83	1	830.16	0	1302	67.62	3	49.8	233	6.77	3.98	79	82.7	9.30448	0	0	NA	0	NA	23.11	0	4.8	5.6	NA	18	1.016	4.19	1.11
10111	2	20	18	2	1	2	0.44	1	575.666	0	2769	140.62	5.3	106.03	804	16.38	25.76	90.5	84.1	8.8404	0	0	NA	0	NA	25.04	0	6.7	1.6	NA	35	0.418	3.8	1.81
10115	2	14	14	1	2	3	5	3	3149.34	0	3015	114.21	11.8	127.66	1110	13.73	10.19	47.2	72	10.48	0	0	NA	0	NA	19.52	0	NA	NA	NA	NA	NA	NA	NA
10118	2	25	19	2	1	1	1.4	2	304.15	0	3732	108.22	19.8	120.11	1394	14.9	20.81	56.2	71.8	9.57759	1	0	NA	0	NA	20.35	0	6.8	0.8	5.039	13	0.565	4.01	1.29
10122	2	16	17	2	2	2	0.44	1	1001.32	0	1208	34.96	6.4	51.82	560	7.64	4.76	73.4	95	11.0886	0	1	1	1	10	26.93	0	7	1.3	NA	5	1.027	3.98	1.66
10124	2	18	13	1	1	3	3.46	3	3450.76	0	5285	131.95	21.7	174.38	1871	34.83	16.2	40	67.6	10.6885	0	0	NA	0	NA	16.93	0	6.9	3.4	NA	9	0.395	4.6	1.78
10125	1	16	19	2	2	2	0.59	1	907.819	0	2779	123.85	22.5	109.63	1114	19.57	25.44	83.5	103.9	11.3703	0	0	NA	0	NA	29.69	0	7.6	0.9	5.089	12	0.587	4.37	1.19
10130	2	22	12	1	2	1	0.28	1	479.479	0	1354	53.09	13.1	41.2	714	8.52	7.12	63.8	87.5	10.9546	1	0	NA	0	NA	28.66	0	11.2	1	NA	13	0.802	3.96	1.6
10132	1	24	15	1	2	2	3.4	3	600.847	0	1964	72.94	6.5	118.86	331	10.3	8.47	67.3	84.6	10.3125	0	1	1	1	9	26.86	0	6.4	4.9	4.906	20	0.531	3.88	1.45
10151	2	24	14	1	2	3	1.89	2	3280.37	1	1940	73.78	9.6	92.27	1751	8.46	8.7	57.6	77.6	10.2247	0	0	NA	0	NA	22.67	0	7.9	1.4	5.406	9	0.802	4.63	1.27
10159	2	16	16	2	1	4	0.42	1	2825.89	0	2689	91.82	7.9	87.31	707	19.63	8.56	70.5	81.7	9.73033	0	0	NA	0	NA	22.18	0	9.6	1.2	NA	7	0.553	2.82	1.09
10161	1	22	19	2	1	3	2.33	2	2897.69	0	3376	166.15	17.2	151.91	2112	22.48	19.88	69.8	82	9.81491	0	0	NA	0	NA	23.68	0	6.1	1.6	NA	30	1.197	4.11	1.53
10171	1	27	19	2	2	5	1.29	2	727.526	0	2649	54.92	11.1	138.67	747	11.09	8.35	61.8	72.9	9.27328	1	1	1	1	14	22.48	1	4.3	2.7	4.811	18	0.508	4.63	1.27
10174	1	16	13	1	2	2	1.22	2	714.447	0	1665	65.88	7	81.34	469	9.27	10.98	67.7	90.5	10.999	0	1	0	0	1	30.29	0	4.4	1.7	NA	NA	NA	NA	NA
10176	1	25	13	1	2	1	1.01	2	300.339	0	932	38.24	5.4	37.35	957	4.39	4.68	56	78.3	10.4633	0	0	NA	0	NA	22.86	1	6.1	5.9	4.856	6	0.779	3.72	1.09
10177	2	19	13	1	2	1	1.27	2	515.52	0	2175	47.88	10.4	93.76	777	19.5	6.21	45.5	68.8	10.1996	0	0	NA	0	NA	17.42	0	8.9	1.2	NA	12	1.423	3.36	1.01
10187	2	23	15	1	1	1	0	1	598.097	0	3857	89.55	20.6	156.08	827	19.06	12.54	83.7	99.7	10.8976	0	0	NA	0	NA	26.45	1	7.1	0.8	NA	13	0.553	3.31	1.42
10193	1	28	12	1	2	4	4.53	3	2652.58	0	1624	52.77	6	66.02	870	5.98	5.32	75.4	88.4	10.1804	0	0	NA	0	NA	29.12	0	8.4	2.8	NA	15	1.016	3.13	1.24
10204	1	28	14	1	2	2	3.39	3	552.659	0	2637	65.61	13	73.35	894	12.02	9.85	94.2	96.1	9.90143	0	0	NA	0	NA	31.66	1	7.3	1.4	4.483	23	0.621	4.34	1.34
10208	2	26	12	1	1	3	0.73	1	2532.89	0	1793	16.13	2.7	16.04	371	4.22	2.65	97.1	119.2	12.0967	1	0	NA	0	NA	31.42	0	6.4	1.7	4.872	22	1.332	4.68	1.06
10211	2	23	13	1	1	5	3.99	3	3547.56	0	2080	99.74	25.9	49.57	1507	64.55	33.5	32.1	58.7	10.3606	0	0	NA	0	NA	15.99	0	4	1.7	NA	11	1.434	3.59	1.16
10216	2	17	18	2	2	3	0.23	1	1479.1	0	2259	81.7	11.8	77.45	1157	19.68	13.58	65.2	77.4	9.58555	0	0	NA	0	NA	24.18	1	5.3	1.7	NA	17	0.632	4.76	1.84
10220	2	20	18	2	1	1	0.8	1	522.556	0	1217	28.1	19.7	17.93	625	7.47	4.27	92.3	95.7	9.96119	0	0	NA	0	NA	31.27	0	8.9	1.7	NA	32	0.373	4.24	1.4
10221	2	25	13	1	2	3	0.09	1	6446.83	0	1423	35.21	7.7	63.88	590	9.37	5.91	61.3	90	11.4951	1	0	NA	0	NA	24.74	0	NA	NA	NA	NA	NA	NA	NA
10224	2	15	17	2	2	1	3.54	3	355.297	0	5516	272.18	29.9	208.59	2799	36.85	49.21	55.7	79	10.5852	0	0	NA	0	NA	23.21	0	10.2	3.4	NA	10	0.756	4.01	1.14
10230	1	26	17	2	1	3	1.85	2	3262.07	0	3688	126.16	19.5	151.54	1553	29.56	31.92	74.2	75.1	8.71842	1	0	NA	0	NA	22.52	1	4.6	2	5.139	12	0.756	2.87	0.85
10241	1	19	13	1	1	3	3.14	3	3268.29	1	3937	228.98	19.6	137.81	2951	28.58	43.45	106	112.9	10.9658	0	0	NA	0	NA	34.1	0	7.3	1.2	NA	22	4.313	5.17	0.98
10242	1	21	13	1	1	3	2.73	2	2570.57	0	1793	38.27	15.8	29.87	370	11.72	5.53	56.4	87.3	11.6245	0	0	NA	0	NA	23.69	0	8.1	1.3	5.111	28	1.897	6.13	0.93
10246	2	24	15	1	2	1	0.85	1	499.191	0	2070	82.17	10.8	75.34	788	21.35	13.88	91.9	103.7	10.8174	0	0	NA	0	NA	34.38	0	6.6	1.2	NA	14	1.885	4.29	1.22
10263	1	17	12	1	1	1	0.94	1	287.216	0	854	24.24	4.5	17.28	104	6.26	2.79	46.2	82.7	12.167	0	0	NA	0	NA	22.75	0	9.4	0.8	NA	67	0.824	5.3	1.22
10265	2	14	14	1	1	3	1.73	2	3446.32	0	2402	71.62	19.8	66.13	630	18.71	6.61	51.7	63	8.76184	0	0	NA	0	NA	16.86	0	7.8	1	5.883	12	0.858	4.11	1.22
10275	1	19	12	1	1	3	3.63	3	3268.29	0	4969	309.17	43.4	167.05	3244	52.63	45.84	39.4	61.5	9.79776	0	1	0	0	1	15.76	0	5.2	5.2	NA	10	1.005	3.96	1.32
10281	2	25	14	1	1	1	0.93	1	247.325	0	1085	50.42	2	50.61	671	3.08	5.44	75.2	95.3	10.9897	0	0	NA	0	NA	26.68	0	10.6	1.9	5.633	16	1.423	3.65	0.8
10286	1	17	15	1	1	1	1.18	2	309.422	0	5395	143.84	24.2	173.55	1190	28.27	21.28	106.1	116.4	11.3004	0	0	NA	0	NA	35.17	0	10	2.8	NA	26	2.664	5.79	1.22
10297	1	17	18	2	2	1	1.42	2	287.912	0	4232	81.8	29.7	123.75	1413	16.23	12.65	61	81.5	10.435	0	0	NA	0	NA	23.47	0	7.3	0.8	4.694	26	0.644	4.68	1.91
10300	1	15	17	2	1	3	5	3	2813.23	0	2491	63.28	10.3	75.45	850	47.29	42.2	69.6	81.6	9.78105	0	0	NA	0	NA	24.23	0	8	3.3	5.206	18	1.535	4.53	1.37
10305	2	17	13	1	2	1	2.6	2	309.544	0	3683	124.19	21.8	127.99	1908	35.47	23.47	57.4	75.3	9.93892	0	0	NA	0	NA	22.09	0	5.7	3.2	5.444	15	0.542	3.96	1.58
10310	2	14	15	1	2	3	4.99	3	3198.89	0	1917	77.86	20.2	48.82	415	11.6	10.67	42.7	65	9.94717	0	0	NA	0	NA	15.95	0	4.7	2.7	4.344	7	1.423	5.79	1.27
10325	1	24	14	1	2	2	3.23	3	600.847	0	2111	58.94	7.3	104.49	842	12.98	10.19	56.2	74.7	9.96443	0	0	NA	0	NA	21.39	0	7.6	0.9	NA	23	0.689	4.91	1.45
10337	1	17	19	2	2	1	1.01	2	292.263	0	2319	92.38	18.6	108.28	781	14.93	13.75	52.3	85	11.7535	0	0	NA	0	NA	20.92	0	7.8	1.3	5.117	33	0.644	2.92	0.96
10342	1	16	13	1	2	2	0.73	1	692.095	0	3677	104.23	29.9	171.38	868	20.48	17.76	56.9	75.5	10.009	0	1	1	1	11	20.65	0	5.3	11.2	NA	10	0.418	2.79	1.29
10343	1	27	16	2	2	2	1.25	2	760.231	0	1445	29.06	8	71.89	276	5.61	4.92	81.1	100.9	11.2042	1	0	NA	0	NA	33.24	0	5.4	1	4.828	22	0.531	4.27	1.06
10345	1	22	12	1	2	1	4.6	3	374.532	0	2376	57.02	14	100.84	933	14.28	6.45	44.2	67.9	10.2131	0	0	NA	0	NA	18.23	0	6.4	1.2	NA	9	1.231	3.83	1.45
10353	1	16	15	1	1	2	0.28	1	800.805	0	1559	53.6	15.4	48.84	826	12.13	6.47	56.1	68	9.07878	0	0	NA	0	NA	18.96	0	5.8	3.3	NA	25	0.508	4.24	1.94
10359	2	14	17	2	2	2	4.72	3	847.616	0	2372	59.25	13.9	55.96	625	13.66	9.68	128.8	129.2	11.3843	0	0	NA	0	NA	41.25	0	9.6	1.7	11.044	30	1.739	4.55	1.37
10368	1	17	15	1	1	1	0.93	1	285.921	0	3183	134.73	19.5	158.32	1368	24.94	23.07	82.3	97	10.6923	0	0	NA	0	NA	26.93	0	5.3	1.4	5.733	24	2.235	5.87	1.4
10370	1	19	17	2	2	3	3.63	3	3386.78	0	3623	163.73	31.7	98.46	3985	51.07	20.2	59.5	82.5	10.6954	1	0	NA	0	NA	21.93	0	11.4	2.2	NA	10	1.05	3.85	1.01
10394	2	26	13	1	1	2	4.61	3	487.317	0	2419	81.74	10.9	89.36	1145	12.82	12.27	100.2	105.5	10.5395	0	0	NA	0	NA	31.66	1	4.2	12.9	5.083	20	1.298	4.14	0.8
10397	1	18	17	2	1	1	0.55	1	525.309	0	5056	267.01	38.5	137.52	1242	30	13.71	56.5	73.5	9.77829	0	0	NA	0	NA	20.53	1	7.8	4.3	NA	18	1.152	3.39	0.93
10401	2	19	16	2	1	1	1.27	2	611.796	0	2453	101.02	18.9	97.18	781	28.84	14.37	85.9	99.5	10.7356	0	0	NA	0	NA	29.76	1	7.4	0.9	NA	18	1.14	2.95	1.09
10408	1	16	13	1	1	2	0.88	1	766.863	0	2463	87.58	13.7	108.3	473	16.95	14.6	83.1	101.2	11.1015	0	0	NA	0	NA	29.41	1	NA	NA	NA	NA	NA	NA	NA
10418	1	15	16	2	1	3	5	3	2813.23	0	1695	49.42	5.8	50.66	1339	6.84	10.69	73.2	84.5	9.87646	0	0	NA	0	NA	23.39	1	12.8	1	NA	11	0.881	3.08	0.85
10419	2	22	13	1	1	3	5	3	4147.8	0	778	34.04	3.4	33.78	519	4.61	3.96	45.9	70.2	10.3617	0	0	NA	0	NA	19.61	0	7.7	1.4	4.922	17	1.592	6.1	1.09
10421	1	16	17	2	2	2	0.43	1	827.561	0	687	30.2	4.1	27.6	230	4.68	3.47	65	73.7	9.14136	0	0	NA	0	NA	23.73	0	10	2.9	4.806	11	0.621	4.53	1.6
10425	1	17	16	2	1	1	2.83	2	306.089	0	2920	81.09	10.8	74.67	1323	41.93	23.23	56.8	71.3	9.46053	1	0	NA	0	NA	18.5	0	8.1	1.1	5.533	21	0.937	3.44	1.29
10431	2	14	15	1	2	3	1.66	2	3198.89	0	1448	42.5	6.3	43.62	701	13.33	8.48	47.8	69	9.98011	0	1	1	1	9	18.35	0	NA	NA	NA	NA	NA	NA	NA
10432	2	27	12	1	1	1	0.68	1	1051.17	0	3467	112.84	17.4	162.3	1648	24.15	16.67	41.2	66.3	10.3292	0	0	NA	0	NA	17.69	0	9.3	1.8	NA	16	1.084	4.53	1.71
10441	2	24	19	2	1	1	1.02	2	533.679	0	1978	73.23	5.1	35.07	469	7.5	3.9	63.3	81.1	10.1934	1	0	NA	0	NA	22.86	1	6.6	2.6	NA	17	2.1	4.5	1.16
10446	1	22	19	2	2	4	0.58	1	462.711	0	1419	27.49	14.9	36.52	181	10.82	4.31	85.5	109	11.7881	0	0	NA	0	NA	34.12	1	8.9	0.9	NA	20	0.779	2.84	1.06
10450	1	22	12	1	2	1	2.95	2	367.128	0	2124	48.42	11.8	86.04	375	8.09	4.19	63.1	77.5	9.75634	0	0	NA	0	NA	26.3	1	6.4	0.9	NA	11	0.61	3.75	1.45
10455	2	28	17	2	1	1	1.65	2	319.022	0	2082	93.57	15.5	67.94	1045	22	9.61	58.7	74.5	9.72383	0	0	NA	0	NA	20.55	1	8.7	0.5	NA	14	0.802	3.98	1.22
10458	1	16	15	1	1	3	0.33	1	2573.24	1	3100	149.27	13.7	149.05	1482	15.83	13.81	55	74.1	9.99164	1	1	1	1	7	19.42	0	6.8	3.8	15.028	10	1.671	3.78	0.98
10465	2	15	17	2	2	1	1.65	2	433.51	0	2195	59.85	11.1	92.03	470	8.94	10.08	56.5	88.5	11.7739	0	0	NA	0	NA	24.49	0	7.9	2.9	NA	11	0.768	4.91	2.02
10473	2	28	13	1	1	5	1.13	2	3003.87	0	4346	221.46	52.7	154.57	1948	37.54	35.62	57.2	73.2	9.67861	1	0	NA	0	NA	23.44	0	4.6	2.9	6.394	13	1.908	4.86	1.19
10475	1	19	13	1	1	2	0.61	1	628.805	0	2003	77.85	15.6	69.55	763	12.02	7.62	65.5	77.1	9.52651	0	0	NA	0	NA	22.24	0	5.9	11	NA	20	0.937	3.78	1.34
10480	2	18	17	2	2	3	2.32	2	3322.52	0	1168	48.82	3.6	32.54	699	6.69	5.26	53.5	71.2	9.73426	1	0	NA	0	NA	19.14	1	7.6	3.1	4.567	9	0.79	4.01	1.4
10484	1	28	12	1	2	1	0.49	1	234.297	0	2301	80.71	16.1	90.1	783	11.37	7.18	57.3	90.2	11.916	0	0	NA	0	NA	26.73	0	NA	NA	NA	NA	NA	NA	NA
10485	2	20	12	1	1	2	0.44	1	826.988	0	2243	65.84	15.3	78.77	544	26.42	9.1	30.8	55.5	10.0004	1	0	NA	0	NA	15.1	1	4.7	0.8	NA	20	0.542	5.38	1.5
10487	2	25	14	1	1	1	0.85	1	274.667	0	4168	103.39	38.8	153.99	1643	22.09	17.49	61.5	74	9.43614	0	0	NA	0	NA	21.31	1	6.1	3.1	NA	15	0.756	3.57	1.53
10490	2	18	16	2	1	2	5	3	694.66	0	1960	89.41	16.4	68.18	572	13.61	10.23	72.5	82.3	9.66564	1	1	0	0	11	23.46	0	7.9	3.8	NA	11	1.174	5.43	0.98
10497	1	20	17	2	2	2	2.83	2	476.48	0	2511	106.63	20	118.11	1014	40.83	24.35	51.8	66.5	9.23968	1	1	1	1	9	19.69	0	3	7.8	4.683	8	0.181	3.05	1.34
10499	2	19	18	2	2	1	1.27	2	642.328	0	1133	69.59	9.3	52.7	207	10.15	10.9	60.4	77.5	9.97202	0	0	NA	0	NA	21.63	0	8.8	0.8	NA	14	0.914	2.84	0.91
10500	2	24	16	2	2	4	1.34	2	3732.12	0	2349	56.1	10.1	115.99	614	11.45	6.43	85	104.3	11.3129	0	0	NA	0	NA	28.93	0	12	5.4	NA	11	0.542	3.44	1.03
10510	2	28	13	1	1	1	2.38	2	441.531	0	3913	176.15	33.6	178.99	1866	42.02	40.93	38.6	66.5	10.7036	0	0	NA	0	NA	17.72	0	5.3	4.3	5.128	12	0.452	4.03	1.66
10516	2	27	19	2	1	4	0.41	1	3565.92	0	2764	120.68	16.2	97.66	544	12.61	16.96	60.3	75.5	9.72273	0	0	NA	0	NA	19.53	1	5.9	1.7	4.983	NA	NA	NA	NA
10521	2	20	16	2	2	2	0.61	1	894.455	0	3061	92.63	14.2	122.75	728	9.14	9.97	47.9	63.2	9.13165	1	0	NA	0	NA	17.94	1	4	1.6	4.433	12	0.508	5.61	2.25
10526	1	24	12	1	1	2	1.13	2	701.92	0	2477	55.86	6.1	106.45	738	17.1	6.86	53.2	64.9	8.89793	0	0	NA	0	NA	19.26	0	7.3	5.3	NA	13	1.039	5.28	1.5
10530	2	25	18	2	2	1	0.17	1	290.658	0	1149	34.54	2.4	33.22	133	4.54	3.33	90.9	101	10.5935	0	0	NA	0	NA	31.23	0	5.1	2.7	5.511	18	0.745	3.83	1.09
10533	2	28	15	1	2	1	1.7	2	238.035	0	1555	51.5	7.4	61.47	562	6.03	4.51	57.4	83.2	10.9816	0	0	NA	0	NA	23.5	0	8	1.7	4.85	14	1.095	4.42	1.37
10543	1	14	18	2	2	2	3.3	3	662.069	0	2724	55.97	23.9	71.1	609	17.09	7.5	75.1	95.5	11.02	0	0	NA	0	NA	26.26	0	12.3	2	4.178	7	1.298	5.74	1.53
[truncated: 13,797 more rows]
